# Supplementary material for: (2-Benzoyl­phen­yl)(2-meth­oxy-1-naphth­yl)methanone
Source: Acta Crystallogr Sect E Struct Rep Online. 2011 Sep 30;67(Pt 10):o2737. doi: 10.1107/S1600536811038049 (PMC3201367; doi:10.1107/S1600536811038049)
Supplement: Supplementary file 1 [file e-67-o2737-sup1.cif]

##############################################################################
#                                                                            #
# This CIF contains the data in a paper accepted for publication in          #
# Acta Crystallographica Section E. It conforms to the requirements of       #
# Notes for Authors for Acta Crystallographica Section E, and has been       #
# peer reviewed under the auspices of the IUCr Commission on Journals.       #
#                                                                            #
# Full details of the Crystallographic Information File format               #
# are given in the paper "The Crystallographic Information File (CIF):       #
# a New Standard Archive File for Crystallography" by S. R. Hall, F. H.      #
# Allen and I. D. Brown [Acta Cryst. (1991), A47, 655-685].                  #
#                                                                            #
# The current version of the core CIF dictionary is obtainable from          #
# ftp://ftp.iucr.org/pub/cif_core.dic.                                       #
#                                                                            #
# Software is freely available for graphical display of the structure(s)     #
# in this CIF. For information consult the CIF software page                 #
# http://www.iucr.org/resources/cif/software.                                #
#                                                                            #
# This file may be used for bona fide research purposes within the           #
# scientific community so long as proper attribution is given to the journal # 
# article from which it was obtained.                                        #
#                                                                            #
##############################################################################
data_global
_audit_creation_method     SHELXL-97
_journal_date_recd_electronic     2011-09-13
_journal_date_accepted     2011-09-17
_journal_name_full     'Acta Crystallographica, Section E'
_journal_year     2011
_journal_volume     67
_journal_issue     10
_journal_page_first     o2737
_journal_page_last     o2737
_journal_paper_category     QO
_journal_coeditor_code     RK2301
_publ_contact_author_name     'K. Sethusankar'
_publ_contact_author_address
;
   Department of Physics
   RKM Vivekananda College (Autonomous)
   Chennai - 600 004
   India.
;
_publ_contact_author_email     'ksethusankar@yahoo.co.in'
_publ_contact_author_fax     '044 091 2499 3057'
_publ_contact_author_phone     '044 091 24484170'
_publ_section_title
;
(2-Benzoylphenyl)(2-methoxy-1-naphthyl)methanone
;
loop_
    _publ_author_name
    _publ_author_address
    'G. Jagadeesan'
;  Department of Physics
   Dr MGR Educational and Research Institute
   Dr MGR University
   Chennai 600 095
   India
;
    'K. Sethusankar'
;  Department of Physics
   RKM Vivekananda College (Autonomous)
   Chennai 600 004
   India
;
    'R. Sivasakthikumaran'
;  Department of Organic Chemistry
   University of Madras
   Maraimalai Campus
   Chennai 600 025
   India
;
    'Arasambattu K. Mohanakrishnan'
;  Department of Organic Chemistry
   University of Madras
   Maraimalai Campus
   Chennai 600 025
   India
;
data_I
_audit_creation_method     SHELXL-97
_chemical_name_systematic
;
 (2-Benzoylphenyl)(2-methoxy-1-naphthyl)methanone
;
_chemical_name_common     ?
_chemical_formula_moiety     'C25 H18 O3'
_chemical_formula_sum     'C25 H18 O3'
_chemical_formula_iupac     'C25 H18 O3'
_chemical_formula_weight     366.39
_chemical_melting_point     ?
_symmetry_cell_setting     monoclinic
_symmetry_space_group_name_H-M     'P 21/c'
_symmetry_space_group_name_Hall     '-P 2ybc'
loop_
    _symmetry_equiv_pos_as_xyz
    'x, y, z'
    '-x, y+1/2, -z+1/2'
    '-x, -y, -z'
    'x, -y-1/2, z-1/2'
_cell_length_a     15.0592(7)
_cell_length_b     7.6768(3)
_cell_length_c     16.9274(8)
_cell_angle_alpha     90.00
_cell_angle_beta     106.137(2)
_cell_angle_gamma     90.00
_cell_volume     1879.81(15)
_cell_formula_units_Z     4
_cell_measurement_reflns_used     3546
_cell_measurement_theta_min     1.41
_cell_measurement_theta_max     29.76
_cell_measurement_temperature     295(2)
_exptl_crystal_description     'block'
_exptl_crystal_colour     'colourless'
_exptl_crystal_size_max     .30
_exptl_crystal_size_mid     .25
_exptl_crystal_size_min     .20
_exptl_crystal_density_diffrn     1.295
_exptl_crystal_density_meas     ?
_exptl_crystal_density_method     'not measured'
_exptl_crystal_F_000     768
_exptl_absorpt_coefficient_mu     0.084
_exptl_absorpt_correction_type     none
_exptl_absorpt_process_details     ?
_exptl_absorpt_correction_T_min     ?
_exptl_absorpt_correction_T_max     ?
_exptl_special_details     ?
_diffrn_ambient_temperature     295(2)
_diffrn_radiation_type     MoK\a
_diffrn_radiation_wavelength     0.71073
_diffrn_radiation_source     'fine-focus sealed tube'
_diffrn_radiation_monochromator     'graphite'
_diffrn_measurement_device_type     'Bruker Kappa APEX II CCD'
_diffrn_measurement_method     '\f-- and \w--scans'
_diffrn_detector_area_resol_mean     ?
_diffrn_reflns_number     22918
_diffrn_reflns_av_R_equivalents     0.0257
_diffrn_reflns_av_sigmaI/netI     0.0260
_diffrn_reflns_theta_min     2.51
_diffrn_reflns_theta_max     29.76
_diffrn_reflns_theta_full     29.76
_diffrn_measured_fraction_theta_max     0.998
_diffrn_measured_fraction_theta_full     0.998
_diffrn_reflns_limit_h_min     -21
_diffrn_reflns_limit_h_max     20
_diffrn_reflns_limit_k_min     -7
_diffrn_reflns_limit_k_max     10
_diffrn_reflns_limit_l_min     -23
_diffrn_reflns_limit_l_max     23
_diffrn_standards_number     ?
_diffrn_standards_interval_count     ?
_diffrn_standards_interval_time     ?
_diffrn_standards_decay_%     ?
_refine_special_details
;
 Refinement of <i>F</i>^2^ against ALL reflections. The weighted
 <i>R</i>--factor <i>wR</i> and goodness of fit <i>S</i> are based on
 <i>F</i>^2^, conventional <i>R</i>--factors <i>R</i> are based on <i>F</i>,
 with <i>F</i> set to zero for negative <i>F</i>^2^. The threshold expression
 of <i>F</i>^2^ > \s(<i>F</i>^2^) is used only for calculating
 <i>R</i>--factors(gt) <i>etc</i>. and is not relevant to the choice of
 reflections for refinement. <i>R</i>--factors based on <i>F</i>^2^ are
 statistically about twice as large as those based on <i>F</i>, and
 <i>R</i>--factors based on ALL data will be even larger.
;
_reflns_number_total     5339
_reflns_number_gt     3546
_reflns_threshold_expression     >2\s(I)
_refine_ls_structure_factor_coef     Fsqd
_refine_ls_matrix_type     full
_refine_ls_R_factor_all     0.0774
_refine_ls_R_factor_gt     0.0455
_refine_ls_wR_factor_gt     0.1182
_refine_ls_wR_factor_ref     0.1420
_refine_ls_goodness_of_fit_ref     0.998
_refine_ls_restrained_S_all     0.998
_refine_ls_number_reflns     5339
_refine_ls_number_parameters     254
_refine_ls_number_restraints     0
_refine_ls_hydrogen_treatment     constr
_refine_ls_weighting_scheme     calc
_refine_ls_weighting_details
         'calc w=1/[\s^2^(Fo^2^)+(0.0646P)^2^+0.4893P] where P=(Fo^2^+2Fc^2^)/3'
_atom_sites_solution_hydrogens     geom
_atom_sites_solution_primary     direct
_atom_sites_solution_secondary     difmap
_refine_ls_shift/su_max     0.000
_refine_ls_shift/su_mean     0.000
_refine_diff_density_max     0.282
_refine_diff_density_min     -0.174
_refine_ls_extinction_method     'none'
_refine_ls_extinction_coef     ?
loop_
    _atom_type_symbol
    _atom_type_description
    _atom_type_scat_dispersion_real
    _atom_type_scat_dispersion_imag
    _atom_type_scat_source
    'C' 'C' 0.0033 0.0016
                         'International Tables Vol C Tables 4.2.6.8 and 6.1.1.4'
    'H' 'H' 0.0000 0.0000
                         'International Tables Vol C Tables 4.2.6.8 and 6.1.1.4'
    'O' 'O' 0.0106 0.0060
                         'International Tables Vol C Tables 4.2.6.8 and 6.1.1.4'
_computing_data_collection     '<i>APEX2</i> (Bruker, 2008)'
_computing_cell_refinement     '<i>SAINT</i> (Bruker, 2008)'
_computing_data_reduction     '<i>SAINT</i> (Bruker, 2008)'
_computing_structure_solution     '<i>SHELXS97</i> (Sheldrick, 2008)'
_computing_structure_refinement     '<i>SHELXL97</i> (Sheldrick, 2008)'
_computing_molecular_graphics     '<i>ORTEP-3</i> (Farrugia, 1997)'
_computing_publication_material
              '<i>SHELXL97</i> (Sheldrick, 2008) and <i>PLATON</i> (Spek, 2009)'
loop_
    _atom_site_type_symbol
    _atom_site_label
    _atom_site_fract_x
    _atom_site_fract_y
    _atom_site_fract_z
    _atom_site_U_iso_or_equiv
    _atom_site_adp_type
    _atom_site_calc_flag
    _atom_site_refinement_flags
    _atom_site_occupancy
    _atom_site_symmetry_multiplicity
    _atom_site_disorder_assembly
    _atom_site_disorder_group
    C C1 0.32655(11) 0.5102(2) 0.64285(10) 0.0489(4) Uani d . 1 1 . .
    H H1 0.2815 0.5894 0.6159 0.059 Uiso calc R 1 1 . .
    C C2 0.33289(13) 0.4623(3) 0.72296(11) 0.0645(5) Uani d . 1 1 . .
    H H2 0.2915 0.5075 0.7494 0.077 Uiso calc R 1 1 . .
    C C3 0.40028(15) 0.3480(3) 0.76349(12) 0.0694(5) Uani d . 1 1 . .
    H H3 0.4044 0.3155 0.8173 0.083 Uiso calc R 1 1 . .
    C C4 0.46149(16) 0.2816(3) 0.72472(12) 0.0716(6) Uani d . 1 1 . .
    H H4 0.5076 0.2057 0.7528 0.086 Uiso calc R 1 1 . .
    C C5 0.45535(12) 0.3264(2) 0.64411(10) 0.0537(4) Uani d . 1 1 . .
    H H5 0.4969 0.2802 0.6181 0.064 Uiso calc R 1 1 . .
    C C6 0.38683(9) 0.44093(17) 0.60238(9) 0.0383(3) Uani d . 1 1 . .
    C C7 0.37750(8) 0.48647(16) 0.51530(8) 0.0339(3) Uani d . 1 1 . .
    C C8 0.33986(8) 0.66384(16) 0.48624(8) 0.0315(3) Uani d . 1 1 . .
    C C9 0.39631(10) 0.80583(18) 0.51630(9) 0.0407(3) Uani d . 1 1 . .
    H H9 0.4518 0.7893 0.5567 0.049 Uiso calc R 1 1 . .
    C C10 0.37067(11) 0.97165(19) 0.48663(10) 0.0456(3) Uani d . 1 1 . .
    H H10 0.4091 1.0656 0.5071 0.055 Uiso calc R 1 1 . .
    C C11 0.28879(11) 0.99841(18) 0.42712(10) 0.0452(3) Uani d . 1 1 . .
    H H11 0.2719 1.1101 0.4073 0.054 Uiso calc R 1 1 . .
    C C12 0.23162(10) 0.85857(17) 0.39690(9) 0.0390(3) Uani d . 1 1 . .
    H H12 0.1763 0.8767 0.3565 0.047 Uiso calc R 1 1 . .
    C C13 0.25602(8) 0.69061(15) 0.42638(8) 0.0308(3) Uani d . 1 1 . .
    C C14 0.18976(8) 0.54380(17) 0.39884(8) 0.0329(3) Uani d . 1 1 . .
    C C15 0.11451(9) 0.57010(17) 0.32057(8) 0.0353(3) Uani d . 1 1 . .
    C C16 0.13622(10) 0.57056(18) 0.24428(9) 0.0402(3) Uani d . 1 1 . .
    C C17 0.22628(12) 0.5324(2) 0.23795(11) 0.0529(4) Uani d . 1 1 . .
    H H17 0.2735 0.5074 0.2852 0.063 Uiso calc R 1 1 . .
    C C18 0.24417(16) 0.5322(3) 0.16352(13) 0.0714(5) Uani d . 1 1 . .
    H H18 0.3033 0.5053 0.1603 0.086 Uiso calc R 1 1 . .
    C C19 0.1752(2) 0.5716(3) 0.09233(13) 0.0819(7) Uani d . 1 1 . .
    H H19 0.1888 0.5727 0.0420 0.098 Uiso calc R 1 1 . .
    C C20 0.08820(18) 0.6083(3) 0.09543(11) 0.0717(6) Uani d . 1 1 . .
    H H20 0.0429 0.6348 0.0471 0.086 Uiso calc R 1 1 . .
    C C21 0.06502(12) 0.6069(2) 0.17118(9) 0.0492(4) Uani d . 1 1 . .
    C C22 -0.02422(13) 0.6403(2) 0.17769(11) 0.0572(5) Uani d . 1 1 . .
    H H22 -0.0710 0.6662 0.1303 0.069 Uiso calc R 1 1 . .
    C C23 -0.04461(11) 0.6362(2) 0.25055(11) 0.0533(4) Uani d . 1 1 . .
    H H23 -0.1048 0.6571 0.2526 0.064 Uiso calc R 1 1 . .
    C C24 0.02565(9) 0.60013(19) 0.32376(9) 0.0417(3) Uani d . 1 1 . .
    C C25 -0.08045(13) 0.6050(3) 0.40589(14) 0.0703(5) Uani d . 1 1 . .
    H H25A -0.1093 0.7120 0.3828 0.105 Uiso calc R 1 1 . .
    H H25B -0.0797 0.5981 0.4627 0.105 Uiso calc R 1 1 . .
    H H25C -0.1146 0.5083 0.3764 0.105 Uiso calc R 1 1 . .
    O O1 0.40464(7) 0.39130(13) 0.46951(6) 0.0455(3) Uani d . 1 1 . .
    O O2 0.19662(7) 0.41118(13) 0.43910(7) 0.0480(3) Uani d . 1 1 . .
    O O3 0.01160(7) 0.60000(18) 0.39966(7) 0.0601(3) Uani d . 1 1 . .
loop_
    _atom_site_aniso_label
    _atom_site_aniso_U_11
    _atom_site_aniso_U_22
    _atom_site_aniso_U_33
    _atom_site_aniso_U_12
    _atom_site_aniso_U_13
    _atom_site_aniso_U_23
    C1 0.0412(8) 0.0565(9) 0.0468(9) 0.0060(7) 0.0086(6) 0.0080(7)
    C2 0.0571(11) 0.0871(14) 0.0491(10) 0.0011(10) 0.0148(8) 0.0082(9)
    C3 0.0752(13) 0.0791(13) 0.0457(10) -0.0029(11) 0.0034(9) 0.0149(9)
    C4 0.0811(14) 0.0612(11) 0.0543(11) 0.0194(10) -0.0114(10) 0.0121(9)
    C5 0.0537(9) 0.0470(9) 0.0500(9) 0.0148(7) -0.0029(7) 0.0000(7)
    C6 0.0346(7) 0.0327(6) 0.0415(7) -0.0008(5) 0.0004(5) 0.0008(5)
    C7 0.0245(6) 0.0307(6) 0.0424(7) -0.0018(5) 0.0023(5) -0.0020(5)
    C8 0.0296(6) 0.0302(6) 0.0345(6) -0.0002(5) 0.0087(5) -0.0015(5)
    C9 0.0352(7) 0.0374(7) 0.0455(8) -0.0046(5) 0.0043(6) -0.0055(6)
    C10 0.0493(8) 0.0324(7) 0.0544(9) -0.0093(6) 0.0132(7) -0.0070(6)
    C11 0.0584(9) 0.0273(6) 0.0512(9) 0.0015(6) 0.0172(7) 0.0035(6)
    C12 0.0416(7) 0.0351(7) 0.0373(7) 0.0042(5) 0.0058(6) 0.0040(5)
    C13 0.0312(6) 0.0292(6) 0.0311(6) 0.0004(5) 0.0069(5) -0.0008(5)
    C14 0.0278(6) 0.0347(6) 0.0345(7) 0.0002(5) 0.0058(5) 0.0010(5)
    C15 0.0315(6) 0.0334(6) 0.0357(7) -0.0017(5) 0.0005(5) 0.0007(5)
    C16 0.0460(8) 0.0334(7) 0.0373(7) -0.0054(6) 0.0053(6) -0.0002(5)
    C17 0.0548(9) 0.0566(9) 0.0504(9) -0.0036(8) 0.0199(7) -0.0007(7)
    C18 0.0841(14) 0.0756(13) 0.0664(13) -0.0067(11) 0.0404(11) -0.0011(10)
    C19 0.119(2) 0.0822(15) 0.0550(12) -0.0156(14) 0.0412(13) -0.0003(10)
    C20 0.1073(17) 0.0608(11) 0.0361(9) -0.0140(11) 0.0019(10) 0.0057(8)
    C21 0.0609(10) 0.0378(7) 0.0388(8) -0.0070(7) -0.0028(7) 0.0028(6)
    C22 0.0588(10) 0.0436(8) 0.0500(10) -0.0019(7) -0.0167(8) 0.0052(7)
    C23 0.0327(7) 0.0482(9) 0.0669(11) 0.0017(6) -0.0063(7) 0.0003(7)
    C24 0.0334(7) 0.0407(7) 0.0460(8) -0.0009(6) 0.0027(6) -0.0014(6)
    C25 0.0454(10) 0.0783(13) 0.0950(15) 0.0089(9) 0.0326(10) 0.0045(11)
    O1 0.0449(6) 0.0386(5) 0.0523(6) 0.0062(4) 0.0124(5) -0.0055(4)
    O2 0.0410(6) 0.0397(5) 0.0546(6) -0.0075(4) -0.0011(5) 0.0132(5)
    O3 0.0362(6) 0.0881(9) 0.0573(7) 0.0048(6) 0.0153(5) -0.0010(6)
_geom_special_details
;
 All s.u.'s (except the s.u. in the dihedral angle between two l.s. planes)
 are estimated using the full covariance matrix. The cell s.u.'s are taken
 into account individually in the estimation of s.u.'s in distances, angles
 and torsion angles; correlations between s.u.'s in cell parameters are only
 used when they are defined by crystal symmetry. An approximate (isotropic)
 treatment of cell s.u.'s is used for estimating s.u.'s involving l.s. planes.
;
loop_
    _geom_bond_atom_site_label_1
    _geom_bond_atom_site_label_2
    _geom_bond_site_symmetry_2
    _geom_bond_distance
    _geom_bond_publ_flag
    C1 C2 . 1.382(2) ?
    C1 C6 . 1.386(2) ?
    C1 H1 . 0.9300 ?
    C2 C3 . 1.373(3) ?
    C2 H2 . 0.9300 ?
    C3 C4 . 1.370(3) ?
    C3 H3 . 0.9300 ?
    C4 C5 . 1.385(3) ?
    C4 H4 . 0.9300 ?
    C5 C6 . 1.390(2) ?
    C5 H5 . 0.9300 ?
    C6 C7 . 1.483(2) ?
    C7 O1 . 1.2156(16) ?
    C7 C8 . 1.5041(17) ?
    C8 C9 . 1.3891(18) ?
    C8 C13 . 1.3971(18) ?
    C9 C10 . 1.383(2) ?
    C9 H9 . 0.9300 ?
    C10 C11 . 1.374(2) ?
    C10 H10 . 0.9300 ?
    C11 C12 . 1.382(2) ?
    C11 H11 . 0.9300 ?
    C12 C13 . 1.3945(17) ?
    C12 H12 . 0.9300 ?
    C13 C14 . 1.4915(17) ?
    C14 O2 . 1.2135(16) ?
    C14 C15 . 1.4986(17) ?
    C15 C24 . 1.3737(19) ?
    C15 C16 . 1.417(2) ?
    C16 C17 . 1.420(2) ?
    C16 C21 . 1.422(2) ?
    C17 C18 . 1.360(2) ?
    C17 H17 . 0.9300 ?
    C18 C19 . 1.388(3) ?
    C18 H18 . 0.9300 ?
    C19 C20 . 1.355(3) ?
    C19 H19 . 0.9300 ?
    C20 C21 . 1.419(3) ?
    C20 H20 . 0.9300 ?
    C21 C22 . 1.402(3) ?
    C22 C23 . 1.352(3) ?
    C22 H22 . 0.9300 ?
    C23 C24 . 1.415(2) ?
    C23 H23 . 0.9300 ?
    C24 O3 . 1.3589(19) ?
    C25 O3 . 1.420(2) ?
    C25 H25A . 0.9600 ?
    C25 H25B . 0.9600 ?
    C25 H25C . 0.9600 ?
loop_
    _geom_angle_atom_site_label_1
    _geom_angle_atom_site_label_2
    _geom_angle_atom_site_label_3
    _geom_angle_site_symmetry_1
    _geom_angle_site_symmetry_3
    _geom_angle
    _geom_angle_publ_flag
    C2 C1 C6 . . 120.42(15) ?
    C2 C1 H1 . . 119.8 ?
    C6 C1 H1 . . 119.8 ?
    C3 C2 C1 . . 120.02(18) ?
    C3 C2 H2 . . 120.0 ?
    C1 C2 H2 . . 120.0 ?
    C4 C3 C2 . . 120.05(18) ?
    C4 C3 H3 . . 120.0 ?
    C2 C3 H3 . . 120.0 ?
    C3 C4 C5 . . 120.67(17) ?
    C3 C4 H4 . . 119.7 ?
    C5 C4 H4 . . 119.7 ?
    C4 C5 C6 . . 119.65(17) ?
    C4 C5 H5 . . 120.2 ?
    C6 C5 H5 . . 120.2 ?
    C1 C6 C5 . . 119.15(14) ?
    C1 C6 C7 . . 120.43(12) ?
    C5 C6 C7 . . 120.41(13) ?
    O1 C7 C6 . . 122.44(12) ?
    O1 C7 C8 . . 119.89(12) ?
    C6 C7 C8 . . 117.48(11) ?
    C9 C8 C13 . . 119.21(12) ?
    C9 C8 C7 . . 117.00(11) ?
    C13 C8 C7 . . 123.56(11) ?
    C10 C9 C8 . . 120.56(13) ?
    C10 C9 H9 . . 119.7 ?
    C8 C9 H9 . . 119.7 ?
    C11 C10 C9 . . 120.46(13) ?
    C11 C10 H10 . . 119.8 ?
    C9 C10 H10 . . 119.8 ?
    C10 C11 C12 . . 119.67(13) ?
    C10 C11 H11 . . 120.2 ?
    C12 C11 H11 . . 120.2 ?
    C11 C12 C13 . . 120.70(13) ?
    C11 C12 H12 . . 119.6 ?
    C13 C12 H12 . . 119.6 ?
    C12 C13 C8 . . 119.39(11) ?
    C12 C13 C14 . . 120.00(11) ?
    C8 C13 C14 . . 120.45(11) ?
    O2 C14 C13 . . 120.88(11) ?
    O2 C14 C15 . . 122.34(11) ?
    C13 C14 C15 . . 116.77(11) ?
    C24 C15 C16 . . 120.62(12) ?
    C24 C15 C14 . . 119.56(12) ?
    C16 C15 C14 . . 119.78(12) ?
    C15 C16 C17 . . 122.35(13) ?
    C15 C16 C21 . . 118.97(14) ?
    C17 C16 C21 . . 118.66(14) ?
    C18 C17 C16 . . 120.63(17) ?
    C18 C17 H17 . . 119.7 ?
    C16 C17 H17 . . 119.7 ?
    C17 C18 C19 . . 120.7(2) ?
    C17 C18 H18 . . 119.6 ?
    C19 C18 H18 . . 119.6 ?
    C20 C19 C18 . . 120.66(19) ?
    C20 C19 H19 . . 119.7 ?
    C18 C19 H19 . . 119.7 ?
    C19 C20 C21 . . 121.09(18) ?
    C19 C20 H20 . . 119.5 ?
    C21 C20 H20 . . 119.5 ?
    C22 C21 C20 . . 123.45(16) ?
    C22 C21 C16 . . 118.35(15) ?
    C20 C21 C16 . . 118.19(18) ?
    C23 C22 C21 . . 122.22(14) ?
    C23 C22 H22 . . 118.9 ?
    C21 C22 H22 . . 118.9 ?
    C22 C23 C24 . . 119.96(15) ?
    C22 C23 H23 . . 120.0 ?
    C24 C23 H23 . . 120.0 ?
    O3 C24 C15 . . 116.51(12) ?
    O3 C24 C23 . . 123.58(14) ?
    C15 C24 C23 . . 119.86(15) ?
    O3 C25 H25A . . 109.5 ?
    O3 C25 H25B . . 109.5 ?
    H25A C25 H25B . . 109.5 ?
    O3 C25 H25C . . 109.5 ?
    H25A C25 H25C . . 109.5 ?
    H25B C25 H25C . . 109.5 ?
    C24 O3 C25 . . 118.82(14) ?
loop_
    _geom_torsion_atom_site_label_1
    _geom_torsion_atom_site_label_2
    _geom_torsion_atom_site_label_3
    _geom_torsion_atom_site_label_4
    _geom_torsion_site_symmetry_1
    _geom_torsion_site_symmetry_2
    _geom_torsion_site_symmetry_3
    _geom_torsion_site_symmetry_4
    _geom_torsion
    _geom_torsion_publ_flag
    C6 C1 C2 C3 . . . . 1.2(3) ?
    C1 C2 C3 C4 . . . . 0.2(3) ?
    C2 C3 C4 C5 . . . . -1.1(3) ?
    C3 C4 C5 C6 . . . . 0.5(3) ?
    C2 C1 C6 C5 . . . . -1.8(2) ?
    C2 C1 C6 C7 . . . . 177.37(15) ?
    C4 C5 C6 C1 . . . . 0.9(2) ?
    C4 C5 C6 C7 . . . . -178.24(15) ?
    C1 C6 C7 O1 . . . . -154.41(14) ?
    C5 C6 C7 O1 . . . . 24.7(2) ?
    C1 C6 C7 C8 . . . . 30.61(18) ?
    C5 C6 C7 C8 . . . . -150.25(13) ?
    O1 C7 C8 C9 . . . . -104.93(15) ?
    C6 C7 C8 C9 . . . . 70.18(16) ?
    O1 C7 C8 C13 . . . . 69.48(17) ?
    C6 C7 C8 C13 . . . . -115.41(14) ?
    C13 C8 C9 C10 . . . . -0.9(2) ?
    C7 C8 C9 C10 . . . . 173.74(13) ?
    C8 C9 C10 C11 . . . . 0.2(2) ?
    C9 C10 C11 C12 . . . . 0.1(2) ?
    C10 C11 C12 C13 . . . . 0.2(2) ?
    C11 C12 C13 C8 . . . . -0.9(2) ?
    C11 C12 C13 C14 . . . . 174.35(13) ?
    C9 C8 C13 C12 . . . . 1.28(19) ?
    C7 C8 C13 C12 . . . . -173.02(12) ?
    C9 C8 C13 C14 . . . . -174.00(12) ?
    C7 C8 C13 C14 . . . . 11.71(19) ?
    C12 C13 C14 O2 . . . . -158.80(14) ?
    C8 C13 C14 O2 . . . . 16.44(19) ?
    C12 C13 C14 C15 . . . . 20.27(18) ?
    C8 C13 C14 C15 . . . . -164.48(12) ?
    O2 C14 C15 C24 . . . . 73.13(18) ?
    C13 C14 C15 C24 . . . . -105.93(14) ?
    O2 C14 C15 C16 . . . . -109.33(16) ?
    C13 C14 C15 C16 . . . . 71.61(16) ?
    C24 C15 C16 C17 . . . . -177.12(14) ?
    C14 C15 C16 C17 . . . . 5.4(2) ?
    C24 C15 C16 C21 . . . . 1.5(2) ?
    C14 C15 C16 C21 . . . . -175.97(12) ?
    C15 C16 C17 C18 . . . . 179.22(16) ?
    C21 C16 C17 C18 . . . . 0.6(2) ?
    C16 C17 C18 C19 . . . . 0.9(3) ?
    C17 C18 C19 C20 . . . . -1.1(3) ?
    C18 C19 C20 C21 . . . . -0.3(3) ?
    C19 C20 C21 C22 . . . . -178.64(18) ?
    C19 C20 C21 C16 . . . . 1.7(3) ?
    C15 C16 C21 C22 . . . . -0.2(2) ?
    C17 C16 C21 C22 . . . . 178.51(14) ?
    C15 C16 C21 C20 . . . . 179.46(14) ?
    C17 C16 C21 C20 . . . . -1.8(2) ?
    C20 C21 C22 C23 . . . . 179.24(16) ?
    C16 C21 C22 C23 . . . . -1.1(2) ?
    C21 C22 C23 C24 . . . . 1.1(2) ?
    C16 C15 C24 O3 . . . . -178.97(12) ?
    C14 C15 C24 O3 . . . . -1.45(19) ?
    C16 C15 C24 C23 . . . . -1.6(2) ?
    C14 C15 C24 C23 . . . . 175.93(13) ?
    C22 C23 C24 O3 . . . . 177.46(15) ?
    C22 C23 C24 C15 . . . . 0.3(2) ?
    C15 C24 O3 C25 . . . . -170.97(15) ?
    C23 C24 O3 C25 . . . . 11.8(2) ?
loop_
    _geom_hbond_atom_site_label_D
    _geom_hbond_atom_site_label_H
    _geom_hbond_atom_site_label_A
    _geom_hbond_site_symmetry_A
    _geom_hbond_distance_DH
    _geom_hbond_distance_HA
    _geom_hbond_distance_DA
    _geom_hbond_angle_DHA
    C10 H10 O1 1_565 0.93 2.58 3.288(2) 134
    C19 H19 Cg1 4_564 0.93 2.77 3.585(3) 147
