# Supplementary material for: (2-Benzoyl­phen­yl)(2-meth­oxy-1-naphth­yl)methanone
Source: Acta Crystallogr Sect E Struct Rep Online. 2011 Sep 30;67(Pt 10):o2737. doi: 10.1107/S1600536811038049 (PMC3201367; doi:10.1107/S1600536811038049)
Supplement: Supplementary file 2 [file e-67-o2737-Isup2.hkl]

#
# h,k,l, Fc-squared, Fo-squared, sigma(Fo-squared) and status flag
#
data_I
_shelx_title ' RSK2DK2 in P2(1)/c'
_shelx_refln_list_code          4
_shelx_F_calc_maximum      193.11
_exptl_crystal_F_000       768.00
_reflns_d_resolution_high  0.7159
 
loop_
 _symmetry_equiv_pos_as_xyz
 'x, y, z'
 '-x, y+1/2, -z+1/2'
 '-x, -y, -z'
 'x, -y-1/2, z-1/2'
 
_cell_length_a    15.0592
_cell_length_b     7.6768
_cell_length_c    16.9274
_cell_angle_alpha  90.000
_cell_angle_beta  106.137
_cell_angle_gamma  90.000
 
_shelx_F_squared_multiplier     1.000
 
loop_
 _refln_index_h
 _refln_index_k
 _refln_index_l
 _refln_F_squared_calc
 _refln_F_squared_meas
 _refln_F_squared_sigma
 _refln_observed_status
   2   0   0        1.52        9.76      0.33 o
   3   0   0     5816.41     5855.98     55.34 o
   4   0   0      430.11      488.44      5.18 o
   5   0   0     7053.95     7041.48     72.07 o
   6   0   0      589.63      635.53      8.02 o
   7   0   0      600.15      626.45     10.78 o
   8   0   0      287.27      403.65      7.82 o
   9   0   0        0.23       -0.06      1.18 o
  10   0   0      369.65      358.63      7.77 o
  11   0   0        1.20       -1.57      1.57 o
  12   0   0       20.67       17.06      2.97 o
  13   0   0       20.22       13.81      2.61 o
  14   0   0      454.45      462.28     10.55 o
  15   0   0      231.06      260.57      9.76 o
  16   0   0        4.21       10.15      3.79 o
  17   0   0       23.00       22.77      4.34 o
  18   0   0        2.13        6.30      4.08 o
  19   0   0       95.85      110.54     10.77 o
  20   0   0        1.22        2.63      6.49 o
   1   1   0     2128.16     2057.12     17.27 o
   2   1   0     2151.42     2110.16     16.09 o
   3   1   0     4671.59     4656.56     33.45 o
   4   1   0     1228.97     1309.76     10.74 o
   5   1   0      463.56      478.96      4.43 o
   6   1   0       32.63       36.78      0.81 o
   7   1   0      342.31      367.76      4.01 o
   8   1   0       16.92       19.23      0.88 o
   9   1   0      373.33      386.96      5.15 o
  10   1   0      141.78      135.47      3.13 o
  11   1   0      131.91      131.30      3.27 o
  12   1   0       21.20       21.20      1.84 o
  13   1   0       58.70       51.69      2.78 o
  14   1   0        0.99       -0.82      1.75 o
  15   1   0        5.81        5.95      2.04 o
  16   1   0        0.00        3.09      2.35 o
  17   1   0       15.30       16.74      3.90 o
  18   1   0       18.21       18.04      3.74 o
  19   1   0       23.78       29.70      4.25 o
  20   1   0        0.08        0.95      3.70 o
   0   2   0    20769.42    19676.39    369.72 o
   1   2   0     1584.25     1615.96     15.81 o
   2   2   0     8083.21     8063.32     63.94 o
   3   2   0     1089.84     1077.73      8.85 o
   4   2   0     1466.67     1590.49     13.66 o
   5   2   0      316.08      338.48      3.55 o
   6   2   0      479.09      473.71      4.81 o
   7   2   0      215.10      242.20      3.61 o
   8   2   0       31.62       33.59      1.17 o
   9   2   0        1.47        1.53      0.87 o
  10   2   0      419.20      418.76      4.96 o
  11   2   0       11.39       14.05      1.36 o
  12   2   0       84.97       69.62      3.10 o
  13   2   0        1.86       -1.44      1.78 o
  14   2   0        3.58        3.30      1.88 o
  15   2   0        8.66       10.46      2.92 o
  16   2   0       95.94      114.54      4.89 o
  17   2   0        9.36       13.02      3.29 o
  18   2   0        0.06       -0.70      4.53 o
  19   2   0        0.03        5.98      4.50 o
   1   3   0      318.55      323.80      4.11 o
   2   3   0     5323.73     5819.10     55.03 o
   3   3   0       51.39       36.35      1.24 o
   4   3   0      123.01      136.22      2.19 o
   5   3   0       25.96       14.07      1.16 o
   6   3   0      650.76      677.09      6.18 o
   7   3   0      321.73      304.88      3.60 o
   8   3   0      191.60      210.58      2.80 o
   9   3   0      691.88      664.79      6.40 o
  10   3   0      204.27      190.42      3.26 o
  11   3   0        0.00       -1.15      1.15 o
  12   3   0      111.67      113.07      3.22 o
  13   3   0       24.29       18.82      2.46 o
  14   3   0       88.43       87.49      4.02 o
  15   3   0        5.04        5.97      2.26 o
  16   3   0       23.71       14.31      3.11 o
  17   3   0       31.80       42.36      5.07 o
  18   3   0       33.48       50.84      5.86 o
  19   3   0       30.88       31.36      5.57 o
   0   4   0     2009.57     2152.13     55.34 o
   1   4   0     4448.24     4639.57     57.89 o
   2   4   0     3218.25     3222.49     33.24 o
   3   4   0       18.26       21.38      0.86 o
   4   4   0       86.03      112.30      1.74 o
   5   4   0      650.84      646.84      6.15 o
   6   4   0      178.48      172.27      2.36 o
   7   4   0        0.64        0.26      0.62 o
   8   4   0       45.38       47.71      1.72 o
   9   4   0        0.57        0.98      0.81 o
  10   4   0       22.15       22.27      2.24 o
  11   4   0       99.32      103.20      3.37 o
  12   4   0       56.86       46.23      2.87 o
  13   4   0       25.30       21.97      2.92 o
  14   4   0        0.47       -2.05      2.05 o
  15   4   0       20.42       15.42      3.01 o
  16   4   0       71.66       83.14      4.86 o
  17   4   0        9.96        5.60      3.09 o
  18   4   0        6.07       11.69      6.30 o
   1   5   0      123.31      132.43      3.41 o
   2   5   0      594.48      633.33     10.76 o
   3   5   0      115.41      108.35      1.85 o
   4   5   0       65.83       59.60      2.05 o
   5   5   0       42.00       37.80      1.31 o
   6   5   0        3.49        3.63      0.67 o
   7   5   0       13.05       12.48      0.94 o
   8   5   0      107.11      103.22      2.49 o
   9   5   0       10.00       17.40      1.38 o
  10   5   0       16.44       10.95      2.26 o
  11   5   0       90.04       67.36      3.84 o
  12   5   0       14.73       18.46      2.55 o
  13   5   0        7.93        4.65      2.40 o
  14   5   0        8.45        8.55      2.64 o
  15   5   0        3.68        3.17      2.79 o
  16   5   0       10.98        8.05      3.10 o
  17   5   0        6.60        8.88      3.08 o
   0   6   0        4.66        3.34      3.03 o
   1   6   0      958.14      934.99     15.32 o
   2   6   0      256.83      233.54      4.77 o
   3   6   0      648.64      632.71     10.58 o
   4   6   0       80.11       76.96      1.93 o
   5   6   0       47.18       54.70      1.89 o
   6   6   0        0.28        1.20      1.03 o
   7   6   0       37.40       29.00      1.84 o
   8   6   0       15.27       13.77      1.20 o
   9   6   0        1.17        2.19      1.47 o
  10   6   0      182.15      162.80      4.95 o
  11   6   0        0.83        0.85      1.98 o
  12   6   0        0.08       -0.83      2.04 o
  13   6   0       17.11       13.51      3.02 o
  14   6   0        5.72        5.79      2.65 o
  15   6   0       10.06        8.80      2.92 o
  16   6   0        5.29        6.14      5.87 o
   1   7   0      381.75      357.40      6.25 o
   2   7   0       45.77       41.71      2.30 o
   3   7   0      156.34      152.56      4.26 o
   4   7   0      142.58      125.79      4.10 o
   5   7   0       18.20       17.13      2.83 o
   6   7   0       69.38       62.99      2.13 o
   7   7   0       53.34       46.29      2.56 o
   8   7   0        5.63        2.15      2.12 o
   9   7   0       29.92       25.95      3.04 o
  10   7   0        0.00       -2.30      2.30 o
  11   7   0        7.80        9.66      2.61 o
  12   7   0        0.26        0.12      1.92 o
  13   7   0        6.17        5.59      3.63 o
  14   7   0       72.08       88.75      4.60 o
  15   7   0        0.65        0.84      2.65 o
   0   8   0        0.21       -1.22      1.22 o
   1   8   0       18.12       15.83      1.16 o
   2   8   0       27.52       27.85      2.25 o
   3   8   0      240.98      211.32      6.82 o
   4   8   0       68.93       61.61      8.80 o
   5   8   0        3.31        0.12      2.27 o
   6   8   0        0.50       -1.73      1.73 o
   7   8   0       11.21       15.91      3.08 o
   8   8   0       33.64       34.11      2.87 o
   9   8   0        7.56        4.31      2.48 o
  10   8   0        0.30       -1.34      2.35 o
  11   8   0        6.18       11.22      3.15 o
  12   8   0        0.86       -1.32      2.90 o
  13   8   0        9.34       13.11      3.62 o
   1   9   0        2.88        2.13      1.17 o
   2   9   0        6.51        4.52      1.86 o
   3   9   0       95.54      102.45      4.33 o
   4   9   0       61.33       54.74      2.62 o
   5   9   0        1.46        0.45      1.57 o
   6   9   0       11.62       10.96      2.32 o
   7   9   0       14.05       10.55      2.48 o
   8   9   0       90.87      101.48      5.24 o
   9   9   0       36.15       34.32      8.27 o
  10   9   0        2.62       -1.64      1.98 o
   1  10   0        1.05       -1.41      2.59 o
   2  10   0        0.97        0.75      1.77 o
   3  10   0       15.44       11.40      2.35 o
   4  10   0        2.08       -2.18      2.18 o
   5  10   0        6.31        2.64      1.81 o
   6  10   0       22.12       27.59      2.77 o
 -20   1   1       10.93       12.93      6.36 o
 -19   1   1        1.61        1.41      3.31 o
 -18   1   1       39.15       50.65      4.57 o
 -17   1   1      257.26      250.56      8.32 o
 -16   1   1       42.02       35.09      3.26 o
 -15   1   1      141.31      150.37      4.67 o
 -14   1   1       73.30       67.24      3.13 o
 -13   1   1       15.33       12.46      1.77 o
 -12   1   1       32.23       31.18      1.94 o
 -11   1   1        0.06       -1.07      1.07 o
 -10   1   1      162.99      155.21      2.74 o
  -9   1   1       19.46       26.90      0.97 o
  -8   1   1        8.12        6.82      0.89 o
  -7   1   1      127.74      116.29      1.88 o
  -6   1   1      209.57      206.48      2.27 o
  -5   1   1      911.14      915.76      7.42 o
  -4   1   1      320.19      307.54      2.79 o
  -3   1   1     2215.68     2144.36     15.01 o
  -2   1   1     7970.44     7911.42     61.66 o
  -1   1   1     1704.12     1801.04     14.91 o
   0   1   1     4534.62     4525.03     37.90 o
   1   1   1      254.73      237.11      2.90 o
   2   1   1    21044.84    20203.40    146.25 o
   3   1   1      111.21      101.10      1.24 o
   4   1   1     4542.79     4587.39     38.17 o
   5   1   1     2732.12     2802.57     22.49 o
   6   1   1      767.54      764.97      6.82 o
   7   1   1      429.98      471.09      4.90 o
   8   1   1        0.30        1.13      0.69 o
   9   1   1      229.31      201.94      3.05 o
  10   1   1      772.25      728.52      9.37 o
  11   1   1      147.94      138.59      3.46 o
  12   1   1      158.88      164.07      4.00 o
  13   1   1       69.59       61.07      2.99 o
  14   1   1      140.28      122.58      4.11 o
  15   1   1      235.91      238.79      6.70 o
  16   1   1       17.56       26.73      2.98 o
  17   1   1        4.76        9.49      3.28 o
  18   1   1       19.56       22.87      3.89 o
  19   1   1        3.41       10.61      3.83 o
 -20   2   1        1.62        2.80      4.67 o
 -19   2   1        0.00       -0.37      3.39 o
 -18   2   1        0.74        2.10      3.18 o
 -17   2   1        1.52        0.70      2.88 o
 -16   2   1        1.71        3.42      2.25 o
 -15   2   1       47.69       48.84      3.27 o
 -14   2   1      109.08      104.98      3.85 o
 -13   2   1       22.38       16.22      2.17 o
 -12   2   1      319.46      286.13      5.81 o
 -11   2   1       41.61       36.56      2.02 o
 -10   2   1      263.93      275.62      3.57 o
  -9   2   1     1038.87     1111.86     10.47 o
  -8   2   1      233.92      246.33      3.16 o
  -7   2   1     1309.43     1397.69     13.97 o
  -6   2   1     1054.16     1039.89      8.93 o
  -5   2   1       56.58       61.11      1.09 o
  -4   2   1     2502.47     2556.76     18.64 o
  -3   2   1      345.04      358.35      3.27 o
  -2   2   1     6031.32     6187.41     47.39 o
  -1   2   1      259.36      292.18      5.17 o
   0   2   1    32077.83    31363.71    353.65 o
   1   2   1    18186.31    18530.27    140.95 o
   2   2   1     6985.01     7009.85     55.21 o
   3   2   1     6494.77     6421.30     65.19 o
   4   2   1     2403.96     2485.44     19.90 o
   5   2   1      161.16      141.03      1.73 o
   6   2   1      435.12      454.26      4.37 o
   7   2   1      379.41      402.11      5.52 o
   8   2   1        0.52        1.78      0.66 o
   9   2   1      932.76      859.36      8.75 o
  10   2   1      650.85      620.35      7.05 o
  11   2   1       12.02       11.71      1.41 o
  12   2   1      740.60      704.14     10.66 o
  13   2   1       41.89       39.07      2.63 o
  14   2   1       31.31       38.62      3.27 o
  15   2   1        0.31        2.65      2.14 o
  16   2   1        0.58        2.14      2.74 o
  17   2   1       28.98       32.26      4.04 o
  18   2   1        0.28        4.94      3.42 o
  19   2   1       20.64       31.92      5.79 o
 -19   3   1        7.95        7.14      4.84 o
 -18   3   1        0.45       -3.18      3.81 o
 -17   3   1        0.44        0.52      2.67 o
 -16   3   1      120.31      115.84      4.91 o
 -15   3   1        0.73        2.44      2.10 o
 -14   3   1       80.43       74.85      3.67 o
 -13   3   1      121.65      111.71      4.20 o
 -12   3   1        7.12        2.00      1.64 o
 -11   3   1      198.90      186.66      3.85 o
 -10   3   1       65.48       64.47      1.83 o
  -9   3   1      253.86      262.25      3.51 o
  -8   3   1        1.78        3.31      0.70 o
  -7   3   1       89.15      100.07      1.74 o
  -6   3   1      125.19      130.75      1.89 o
  -5   3   1      266.86      218.86      2.71 o
  -4   3   1      268.48      259.88      2.94 o
  -3   3   1      322.50      342.96      3.55 o
  -2   3   1      213.25      216.43      3.14 o
  -1   3   1       15.94       12.38      1.15 o
   0   3   1      160.94      174.24      2.48 o
   1   3   1     1021.43     1055.96      9.17 o
   2   3   1     1408.05     1553.42     13.23 o
   3   3   1        0.00        0.35      0.65 o
   4   3   1     3204.88     3337.84     27.98 o
   5   3   1     2760.09     2893.79     24.46 o
   6   3   1       38.80       30.42      0.93 o
   7   3   1      143.10      146.76      2.07 o
   8   3   1        4.67        0.62      0.71 o
   9   3   1       15.16       14.17      1.13 o
  10   3   1      225.30      229.08      3.95 o
  11   3   1        4.92        6.53      1.44 o
  12   3   1       64.19       65.65      2.77 o
  13   3   1       15.92       14.25      1.85 o
  14   3   1       13.76       18.27      2.59 o
  15   3   1       15.91       16.16      2.75 o
  16   3   1        0.28        3.01      2.68 o
  17   3   1       25.60       20.71      4.64 o
  18   3   1       30.97       35.50      5.53 o
  19   3   1       12.54       11.94      4.83 o
 -18   4   1       39.24       39.94      4.33 o
 -17   4   1        1.61       -2.43      2.79 o
 -16   4   1        0.15        0.52      2.63 o
 -15   4   1        0.29       -2.41      2.41 o
 -14   4   1       21.05       17.33      3.81 o
 -13   4   1        0.22       -2.04      2.04 o
 -12   4   1        0.88       -0.53      1.74 o
 -11   4   1        5.35        4.36      1.54 o
 -10   4   1      263.03      270.69      5.15 o
  -9   4   1       58.95       59.74      1.80 o
  -8   4   1      263.82      262.01      3.42 o
  -7   4   1       36.99       35.42      1.14 o
  -6   4   1      172.30      180.77      2.57 o
  -5   4   1       95.96       96.42      1.58 o
  -4   4   1      355.79      433.16      4.89 o
  -3   4   1        1.95        1.80      0.58 o
  -2   4   1      105.61       86.21      4.85 o
  -1   4   1       12.57        4.96      4.26 o
   0   4   1      795.20      845.28     13.06 o
   1   4   1     4720.85     5013.63     56.04 o
   2   4   1      562.94      664.48      6.79 o
   3   4   1       52.61       66.74      1.14 o
   4   4   1       78.16       62.55      1.35 o
   5   4   1      104.02       98.12      1.58 o
   6   4   1      429.25      447.62      4.68 o
   7   4   1      154.59      150.16      2.20 o
   8   4   1       78.79       69.26      1.62 o
   9   4   1       52.88       45.33      1.63 o
  10   4   1       18.26       19.26      1.83 o
  11   4   1      174.49      160.65      4.06 o
  12   4   1        0.12       -1.54      2.08 o
  13   4   1        1.92       -0.69      2.26 o
  14   4   1        0.09       -3.40      3.59 o
  15   4   1        4.10        0.26      2.56 o
  16   4   1       28.20       35.10      3.83 o
  17   4   1       10.33        9.47      3.22 o
  18   4   1       10.49       14.18     10.22 o
 -18   5   1       15.68       20.53      4.82 o
 -17   5   1        5.00        2.64      2.94 o
 -16   5   1       87.61       99.35      5.45 o
 -15   5   1        2.26       -1.06      2.48 o
 -14   5   1       14.04       18.09      3.92 o
 -13   5   1        0.02       -0.94      2.06 o
 -12   5   1       55.83       56.71      3.45 o
 -11   5   1      109.64      122.41      5.49 o
 -10   5   1      300.61      259.28      6.37 o
  -9   5   1       30.87       26.03      1.56 o
  -8   5   1        0.67       -1.08      1.08 o
  -7   5   1       22.95       21.19      1.05 o
  -6   5   1       20.27       20.26      1.01 o
  -5   5   1      702.85      737.17      8.65 o
  -4   5   1       46.55       40.00      1.35 o
  -3   5   1      295.67      307.31      5.29 o
  -2   5   1        8.03        6.61      1.14 o
  -1   5   1      220.89      233.65      4.73 o
   0   5   1      315.49      274.45      6.46 o
   1   5   1      141.43      162.56      3.11 o
   2   5   1      132.49      153.61      7.85 o
   3   5   1      832.34      844.49      9.36 o
   4   5   1        2.06        7.99      1.07 o
   5   5   1      330.77      334.63      3.47 o
   6   5   1      153.54      148.98      2.14 o
   7   5   1      544.65      521.01      6.00 o
   8   5   1        1.15        0.94      1.04 o
   9   5   1       35.48       32.84      2.56 o
  10   5   1      668.39      633.02     11.99 o
  11   5   1       22.65       25.06      2.76 o
  12   5   1        1.04       -1.25      2.11 o
  13   5   1        2.20       -2.26      2.26 o
  14   5   1        4.12        5.26      2.66 o
  15   5   1       12.83       10.60      3.11 o
  16   5   1        3.12        2.00      2.89 o
  17   5   1       16.43       17.37      3.55 o
 -16   6   1        0.80       -0.80      2.64 o
 -15   6   1        7.49       14.35      2.90 o
 -14   6   1       95.78       97.72      4.80 o
 -13   6   1       24.46       17.41      2.62 o
 -12   6   1        0.15       -1.90      1.90 o
 -11   6   1       68.08       63.95      3.51 o
 -10   6   1        8.67        2.75      1.84 o
  -9   6   1        7.42        6.05      1.21 o
  -8   6   1        0.07       -0.39      1.27 o
  -7   6   1        1.00        1.57      1.22 o
  -6   6   1       79.93       76.45      3.78 o
  -5   6   1      177.51      165.74      4.06 o
  -4   6   1       11.01       11.54      1.77 o
  -3   6   1      880.13      858.80     17.42 o
  -2   6   1       44.26       43.58      2.49 o
  -1   6   1      171.28      169.41      3.59 o
   0   6   1      114.02      106.72      2.51 o
   1   6   1      533.61      517.36      7.86 o
   2   6   1     1753.14     1747.05     26.30 o
   3   6   1      125.37      135.76      3.53 o
   4   6   1        1.67        3.87      1.00 o
   5   6   1       38.37       32.35      1.51 o
   6   6   1        2.98        2.86      1.09 o
   7   6   1        0.67        0.91      0.89 o
   8   6   1      173.85      171.85      3.53 o
   9   6   1      308.77      303.76      6.82 o
  10   6   1        1.72        0.62      1.97 o
  11   6   1       82.36       77.25      3.98 o
  12   6   1        0.46        1.06      2.12 o
  13   6   1        0.17       -1.86      2.18 o
  14   6   1       30.98       29.18      3.79 o
  15   6   1        2.34        1.48      2.75 o
  16   6   1       18.98       15.95      3.35 o
 -15   7   1        0.96        3.40      2.65 o
 -14   7   1       12.63       15.66      2.80 o
 -13   7   1        7.50        7.70      2.24 o
 -12   7   1       20.48       23.04      3.45 o
 -11   7   1        2.56        2.63      2.67 o
 -10   7   1       25.16       25.32      3.22 o
  -9   7   1       11.23        3.19      4.54 o
  -8   7   1       16.02       13.96      4.07 o
  -7   7   1        0.26        0.91      1.31 o
  -6   7   1       25.79       23.08      1.53 o
  -5   7   1        1.20        1.04      1.14 o
  -4   7   1       58.39       46.26      2.44 o
  -3   7   1       45.09       35.45      2.61 o
  -2   7   1      360.95      355.61      8.20 o
  -1   7   1       52.00       57.69      2.94 o
   0   7   1      119.40      110.75      2.81 o
   1   7   1      577.32      563.97     11.24 o
   2   7   1       21.70       16.41      1.74 o
   3   7   1        0.38       -0.21      1.42 o
   4   7   1      277.26      255.21      6.53 o
   5   7   1        0.78       -0.11      1.32 o
   6   7   1       11.69        7.64      1.38 o
   7   7   1       17.63       15.26      1.97 o
   8   7   1       32.50       38.34      3.15 o
   9   7   1       19.69       14.88      2.90 o
  10   7   1      121.62       99.45      3.71 o
  11   7   1       44.18       44.71      3.02 o
  12   7   1        1.35        3.04      2.15 o
  13   7   1        4.95        2.20      2.34 o
  14   7   1        2.92        2.57      2.63 o
  15   7   1       11.20       15.27      6.42 o
 -13   8   1        4.17        1.95      4.00 o
 -12   8   1        0.65       -2.74      2.74 o
 -11   8   1       17.11       15.27      3.18 o
 -10   8   1        9.41        7.73      2.78 o
  -9   8   1      176.50      195.89      6.55 o
  -8   8   1       15.92       11.57      2.29 o
  -7   8   1       18.86       18.03      1.89 o
  -6   8   1        1.80        0.95      1.50 o
  -5   8   1       26.54       27.05      2.54 o
  -4   8   1        0.05       -0.75      1.21 o
  -3   8   1        2.08       -0.68      1.83 o
  -2   8   1        1.02       -1.56      1.56 o
  -1   8   1        0.81       -1.41      1.41 o
   0   8   1        0.00       -0.34      0.86 o
   1   8   1       80.59       78.24      2.16 o
   2   8   1      101.58       98.76      4.52 o
   3   8   1        9.39        4.84      1.65 o
   4   8   1       17.23       18.18      2.06 o
   5   8   1       85.61       69.75      3.60 o
   6   8   1        0.33        0.76      1.85 o
   7   8   1       76.40       81.42      3.52 o
   8   8   1        0.71       -2.01      2.01 o
   9   8   1       89.08      104.14      5.00 o
  10   8   1        0.47       -2.41      2.41 o
  11   8   1        7.96        5.62      3.03 o
  12   8   1        6.63        2.13      3.16 o
  13   8   1       23.72       27.17      6.49 o
 -11   9   1       11.45       15.76      4.39 o
 -10   9   1       11.16       11.49      2.34 o
  -9   9   1        0.98        0.25      2.51 o
  -8   9   1        1.58       -2.24      2.24 o
  -7   9   1        0.18       -1.20      2.46 o
  -6   9   1       65.94       73.40      3.75 o
  -5   9   1        6.38        8.23      1.63 o
  -4   9   1        2.52        1.24      2.07 o
  -3   9   1       28.13       32.21      2.83 o
  -2   9   1       47.46       44.15      3.53 o
  -1   9   1        7.68        8.88      1.87 o
   0   9   1       16.94       16.11      1.41 o
   1   9   1       11.82        8.65      1.36 o
   2   9   1        1.03       -0.26      1.12 o
   3   9   1       15.04       13.17      1.71 o
   4   9   1        0.40        0.53      1.51 o
   5   9   1      133.15      138.05      5.04 o
   6   9   1       20.13       15.20      3.30 o
   7   9   1        0.15       -0.30      2.96 o
   8   9   1       17.44       14.15      3.94 o
   9   9   1        0.69       -2.74      3.38 o
  10   9   1        1.64        0.97      2.63 o
  -7  10   1        3.08       -0.42      2.03 o
  -6  10   1        1.63        4.01      4.01 o
  -5  10   1       14.94        9.27      4.09 o
  -4  10   1        0.76       -1.02      2.18 o
  -3  10   1        0.78       -1.80      1.93 o
  -2  10   1       31.43       38.18      2.93 o
  -1  10   1        8.79       10.78      2.38 o
   0  10   1        3.93        4.83      1.67 o
   1  10   1       31.78       37.88      1.99 o
   2  10   1        6.88        7.24      1.47 o
   3  10   1       15.59       12.05      1.42 o
   4  10   1       79.96       77.68      3.17 o
   5  10   1        3.39       -1.88      1.88 o
   6  10   1        4.33        3.56      2.50 o
 -20   0   2        0.03       -5.70      5.70 o
 -19   0   2        0.69        7.69      6.23 o
 -18   0   2       52.37       57.81      5.79 o
 -17   0   2      132.34      148.81     11.78 o
 -16   0   2       97.34       92.17      6.23 o
 -15   0   2        0.21        3.16      3.21 o
 -14   0   2       53.31       53.76      3.57 o
 -13   0   2        6.80        0.04      1.86 o
 -12   0   2      445.09      422.28      7.44 o
 -11   0   2        4.11        0.81      1.09 o
 -10   0   2       34.98       27.99      1.93 o
  -9   0   2     2089.93     2337.63     30.43 o
  -8   0   2     1141.77     1178.28     16.03 o
  -7   0   2      751.24      856.50     11.88 o
  -6   0   2     2519.64     2650.57     30.30 o
  -5   0   2     2955.97     2974.77     35.19 o
  -4   0   2     1352.93     1275.80     12.56 o
  -3   0   2    13362.17    13785.27    129.86 o
  -2   0   2     7607.72     7527.10     70.99 o
  -1   0   2     6772.79     6448.57     81.42 o
   0   0   2      166.88      170.79      3.00 o
   1   0   2     5593.37     5452.93     55.57 o
   2   0   2      852.64      831.97      9.08 o
   3   0   2     2481.43     2332.23     24.13 o
   4   0   2     6750.52     6562.34     66.62 o
   5   0   2     5590.43     5920.89     66.07 o
   6   0   2      369.09      329.47      4.71 o
   7   0   2      119.38      150.90      6.35 o
   8   0   2     1779.29     1896.19     29.27 o
   9   0   2      224.12      251.74      6.04 o
  10   0   2     2827.66     2649.57     40.64 o
  11   0   2     2418.10     2289.93     35.91 o
  12   0   2     1267.68     1184.42     20.67 o
  13   0   2      125.61      125.19      5.17 o
  14   0   2        9.96        8.04      3.33 o
  15   0   2      137.40      143.55      7.49 o
  16   0   2        0.00        0.58      3.39 o
  17   0   2       32.02       32.01      6.85 o
  18   0   2       19.54       36.73      6.66 o
  19   0   2       13.57        6.79      6.68 o
 -20   1   2        8.75        5.81      3.83 o
 -19   1   2        7.93        3.81      3.42 o
 -18   1   2        0.36       -0.19      3.06 o
 -17   1   2       54.17       56.58      4.48 o
 -16   1   2       14.86       14.45      2.72 o
 -15   1   2       23.46       20.61      2.32 o
 -14   1   2       33.97       39.22      2.59 o
 -13   1   2      183.11      194.52      3.58 o
 -12   1   2       12.33        9.72      1.12 o
 -11   1   2       17.55       20.25      1.21 o
 -10   1   2       72.21       79.16      1.81 o
  -9   1   2     1352.66     1450.60     13.98 o
  -8   1   2      422.59      431.60      4.67 o
  -7   1   2      469.55      490.66      5.03 o
  -6   1   2       89.71       83.95      1.35 o
  -5   1   2      131.74      110.84      1.45 o
  -4   1   2     1789.47     1841.82     13.59 o
  -3   1   2      532.14      516.92      3.92 o
  -2   1   2     2495.48     2468.70     16.06 o
  -1   1   2      368.63      337.87      2.47 o
   0   1   2     1597.20     1608.62     12.35 o
   1   1   2     2185.86     2176.77     15.23 o
   2   1   2     3574.83     3490.10     24.22 o
   3   1   2      663.81      660.34      5.69 o
   4   1   2      540.52      504.11      5.18 o
   5   1   2      473.33      498.94      6.95 o
   6   1   2        7.84       10.82      1.04 o
   7   1   2       39.64       36.40      1.25 o
   8   1   2      359.85      412.42      6.24 o
   9   1   2        0.28        0.54      0.78 o
  10   1   2       58.80       58.99      2.49 o
  11   1   2      134.29      123.99      3.40 o
  12   1   2        0.19        5.31      1.64 o
  13   1   2        7.62        6.59      2.01 o
  14   1   2        7.31        6.66      1.95 o
  15   1   2        5.06        4.91      2.39 o
  16   1   2        0.25       -2.25      2.25 o
  17   1   2       39.20       51.10      5.15 o
  18   1   2        0.01        1.13      3.28 o
  19   1   2        0.07       -3.31      3.31 o
 -20   2   2        6.44        6.74      4.69 o
 -19   2   2       39.73       40.94      4.91 o
 -18   2   2       81.34       88.57      5.51 o
 -17   2   2       12.45        6.57      3.06 o
 -16   2   2       97.30       88.16      4.23 o
 -15   2   2       84.91       87.02      4.06 o
 -14   2   2       28.28       27.11      2.33 o
 -13   2   2      195.64      201.60      4.91 o
 -12   2   2     1001.45      975.13     11.83 o
 -11   2   2       19.45       17.72      1.21 o
 -10   2   2      314.16      321.08      3.87 o
  -9   2   2      279.17      276.12      3.36 o
  -8   2   2      183.50      212.09      2.57 o
  -7   2   2      646.23      686.72      5.76 o
  -6   2   2      377.70      401.29      3.96 o
  -5   2   2      482.69      503.03     11.25 o
  -4   2   2      179.78      190.03      1.87 o
  -3   2   2      281.31      277.15      2.50 o
  -2   2   2      607.06      598.72      5.09 o
  -1   2   2       27.18       25.01      0.63 o
   0   2   2       64.33       62.31      1.20 o
   1   2   2     3329.57     3406.71     25.75 o
   2   2   2     3211.14     3193.66     26.64 o
   3   2   2       40.61       51.57      1.71 o
   4   2   2     1497.58     1506.99     12.39 o
   5   2   2     1071.75     1069.74      9.67 o
   6   2   2       83.49      111.00      2.25 o
   7   2   2      190.62      219.24      2.75 o
   8   2   2        0.27       -0.23      0.67 o
   9   2   2      799.40      805.95      8.10 o
  10   2   2       54.06       57.34      2.41 o
  11   2   2     1330.38     1339.23     15.72 o
  12   2   2        3.99        5.96      1.79 o
  13   2   2        9.17       10.26      2.05 o
  14   2   2        0.78        0.16      1.85 o
  15   2   2       19.25       11.06      2.46 o
  16   2   2        5.14        1.46      2.71 o
  17   2   2        0.18        2.68      3.11 o
  18   2   2        5.55        7.39      6.00 o
  19   2   2        0.13        4.70      4.73 o
 -19   3   2        3.37       -1.50      7.56 o
 -18   3   2        2.90       -3.67      3.67 o
 -17   3   2        0.94        0.13      2.66 o
 -16   3   2       21.36       21.43      2.82 o
 -15   3   2        6.78       10.12      2.36 o
 -14   3   2        4.47        7.80      2.15 o
 -13   3   2       15.69       15.15      2.24 o
 -12   3   2       21.94       21.06      1.98 o
 -11   3   2       21.44       25.07      2.05 o
 -10   3   2       47.79       38.18      1.44 o
  -9   3   2      216.33      215.13      4.54 o
  -8   3   2      277.26      275.63      3.67 o
  -7   3   2      920.86      997.82      8.38 o
  -6   3   2      251.93      293.23      3.02 o
  -5   3   2        4.36        5.63      0.97 o
  -4   3   2      735.75      736.55      7.22 o
  -3   3   2       25.13       18.84      0.62 o
  -2   3   2      449.16      429.26      4.71 o
  -1   3   2      826.78      943.78     10.17 o
   0   3   2        4.35        2.63      0.63 o
   1   3   2     2799.19     2880.82     22.94 o
   2   3   2      942.75      930.75      8.16 o
   3   3   2     2528.16     2593.63     20.74 o
   4   3   2     1183.22     1270.49     11.83 o
   5   3   2      450.15      421.73      4.34 o
   6   3   2       60.50       78.98      1.44 o
   7   3   2      103.72      107.08      2.17 o
   8   3   2      508.05      493.10      5.41 o
   9   3   2       10.39        7.07      0.89 o
  10   3   2      159.48      136.87      3.28 o
  11   3   2      116.47      121.12      3.31 o
  12   3   2       73.83       72.55      2.94 o
  13   3   2       14.40       21.27      2.52 o
  14   3   2       61.97       58.42      3.53 o
  15   3   2       13.94       16.28      3.06 o
  16   3   2       38.40       46.36      4.06 o
  17   3   2        1.40        4.83      4.10 o
  18   3   2       25.64       28.46      8.65 o
 -19   4   2       32.00       33.94      5.44 o
 -18   4   2        1.36       -2.98      2.98 o
 -17   4   2       11.36       12.30      3.32 o
 -16   4   2       71.45       60.35      4.30 o
 -15   4   2       68.78       65.28      4.11 o
 -14   4   2        3.70        3.72      2.35 o
 -13   4   2      116.81      109.24      4.71 o
 -12   4   2      252.53      256.02      6.00 o
 -11   4   2      151.69      172.22      4.09 o
 -10   4   2      520.08      534.95      7.87 o
  -9   4   2       28.37       26.78      1.25 o
  -8   4   2      186.78      180.29      2.71 o
  -7   4   2       54.97       54.38      1.45 o
  -6   4   2      508.48      526.61      5.57 o
  -5   4   2        4.99        3.45      0.56 o
  -4   4   2      434.67      451.92      5.53 o
  -3   4   2       87.66       82.66      2.19 o
  -2   4   2       25.95       22.44      2.14 o
  -1   4   2      980.45     1039.79     12.25 o
   0   4   2        0.83        0.30      0.65 o
   1   4   2        1.58        3.80      0.64 o
   2   4   2     1417.61     1427.19     12.27 o
   3   4   2      913.11      908.21      8.12 o
   4   4   2       14.30       17.49      0.78 o
   5   4   2        0.90       -0.21      0.54 o
   6   4   2      240.74      230.56      2.94 o
   7   4   2        4.78        2.76      0.68 o
   8   4   2       23.74       28.12      1.13 o
   9   4   2     1128.61     1142.84     12.48 o
  10   4   2      765.67      760.80     10.75 o
  11   4   2       20.74       20.21      2.08 o
  12   4   2      305.40      287.62      7.62 o
  13   4   2      128.00      135.17      5.78 o
  14   4   2       26.57       23.74      3.27 o
  15   4   2       68.84       71.68      4.53 o
  16   4   2        4.42        2.31      2.95 o
  17   4   2        4.76        4.26      4.14 o
  18   4   2        1.27       -3.90      3.90 o
 -18   5   2        0.04        1.17      2.94 o
 -17   5   2        2.03        0.76      2.89 o
 -16   5   2       11.75       12.25      3.19 o
 -15   5   2        5.90        5.02      2.62 o
 -14   5   2        0.05        1.61      2.26 o
 -13   5   2       26.81       21.10      3.09 o
 -12   5   2        8.68        5.22      2.23 o
 -11   5   2        1.00       -1.82      1.82 o
 -10   5   2        1.22       -2.36      2.36 o
  -9   5   2      331.03      321.10      7.57 o
  -8   5   2        0.00       -0.95      0.95 o
  -7   5   2       59.98       67.23      1.66 o
  -6   5   2       17.22       17.51      1.26 o
  -5   5   2        0.07       -0.81      0.81 o
  -4   5   2      473.78      461.08      7.08 o
  -3   5   2       28.21       27.28      1.13 o
  -2   5   2       59.48       51.21      1.37 o
  -1   5   2      250.46      256.59      5.06 o
   0   5   2       25.88       31.76      2.13 o
   1   5   2      675.60      695.83     11.15 o
   2   5   2      649.24      639.21     10.43 o
   3   5   2      241.91      280.05      3.24 o
   4   5   2      179.48      199.92      2.37 o
   5   5   2       76.61       74.21      1.49 o
   6   5   2       89.03       88.93      1.80 o
   7   5   2        5.38        6.09      0.94 o
   8   5   2       21.47       24.57      1.43 o
   9   5   2        0.14        2.29      2.20 o
  10   5   2      471.69      453.81      9.56 o
  11   5   2       31.31       31.11      2.82 o
  12   5   2       67.41       59.67      3.73 o
  13   5   2       10.52       16.39      2.83 o
  14   5   2       33.94       47.32      3.90 o
  15   5   2        0.18       -2.71      2.71 o
  16   5   2        9.64       10.64      3.15 o
  17   5   2       23.87       22.73      3.90 o
 -17   6   2        0.03       -0.41      3.47 o
 -16   6   2       14.13       14.09      4.15 o
 -15   6   2       14.11        9.64      2.81 o
 -14   6   2        1.14        1.20      2.33 o
 -13   6   2       11.14       10.77      2.41 o
 -12   6   2        0.13       -2.71      2.71 o
 -11   6   2       78.11       68.75      3.42 o
 -10   6   2        0.34       -0.02      1.73 o
  -9   6   2        7.36        7.88      1.13 o
  -8   6   2       87.96       84.52      3.53 o
  -7   6   2      111.83      110.58      4.94 o
  -6   6   2       11.73        7.49      1.28 o
  -5   6   2      276.11      281.45      5.70 o
  -4   6   2      405.90      386.68      5.36 o
  -3   6   2      186.41      162.87      5.86 o
  -2   6   2       27.72       27.48      1.88 o
  -1   6   2       51.07       42.89      2.20 o
   0   6   2       62.14       57.44      3.68 o
   1   6   2        1.04        3.54      1.13 o
   2   6   2        7.21       10.95      1.34 o
   3   6   2       34.66       32.16      1.82 o
   4   6   2        7.21        7.08      0.97 o
   5   6   2       63.17       72.54      2.14 o
   6   6   2       18.33       19.28      1.08 o
   7   6   2       93.19       64.17      3.05 o
   8   6   2      233.40      205.29      5.21 o
   9   6   2        0.10        4.71      2.01 o
  10   6   2      256.27      248.98      6.48 o
  11   6   2       13.76       14.86      2.40 o
  12   6   2       82.45       67.59      3.90 o
  13   6   2        1.81        4.22      2.55 o
  14   6   2       16.00       16.44      3.25 o
  15   6   2        3.38        1.18      2.82 o
  16   6   2        0.01       -2.22      2.80 o
 -15   7   2       25.79       27.51      2.85 o
 -14   7   2       69.80       76.42      4.07 o
 -13   7   2        7.39       11.34      2.93 o
 -12   7   2        1.32        0.83      1.76 o
 -11   7   2       18.71       18.93      3.12 o
 -10   7   2        0.42       -2.19      2.19 o
  -9   7   2       64.53       68.80      4.15 o
  -8   7   2        7.19        3.58      2.87 o
  -7   7   2       23.39       20.51      1.76 o
  -6   7   2        3.97        4.92      1.13 o
  -5   7   2        0.69       -0.05      0.90 o
  -4   7   2       29.90       30.99      3.58 o
  -3   7   2        5.07        1.86      1.74 o
  -2   7   2      242.11      233.53      7.15 o
  -1   7   2       46.43       40.97      2.66 o
   0   7   2      192.28      188.86      3.97 o
   1   7   2      305.08      301.90      6.84 o
   2   7   2       34.74       28.07      2.06 o
   3   7   2      268.78      257.26      6.51 o
   4   7   2       26.16       30.42      2.44 o
   5   7   2       22.14       19.47      1.89 o
   6   7   2      139.19      129.15      2.95 o
   7   7   2       23.24       30.46      2.32 o
   8   7   2       52.66       58.02      3.93 o
   9   7   2        3.68        3.37      1.76 o
  10   7   2        4.57        4.51      1.90 o
  11   7   2       17.85       13.29      2.26 o
  12   7   2       19.04       17.92      2.62 o
  13   7   2       36.75       52.71      6.22 o
  14   7   2       14.64        8.49      2.91 o
 -13   8   2       16.67       21.55      4.61 o
 -12   8   2        1.16        1.56      2.43 o
 -11   8   2       25.05       27.74      3.07 o
 -10   8   2        1.89        0.39      2.10 o
  -9   8   2        0.09       -1.90      1.90 o
  -8   8   2        1.03       -1.55      1.55 o
  -7   8   2       11.31        8.97      2.32 o
  -6   8   2        5.16        3.99      1.55 o
  -5   8   2       59.20       49.53      3.26 o
  -4   8   2        5.39        0.20      1.95 o
  -3   8   2       23.65       19.43      2.39 o
  -2   8   2       48.73       47.65      3.13 o
  -1   8   2        6.64        6.38      3.11 o
   0   8   2        0.52        0.85      1.50 o
   1   8   2        3.57        2.59      2.10 o
   2   8   2      114.25      110.45      3.82 o
   3   8   2       11.94        5.56      1.78 o
   4   8   2      124.42      125.95      6.45 o
   5   8   2       12.85       15.49      2.21 o
   6   8   2        5.50        7.58      2.17 o
   7   8   2        8.49        6.12      3.23 o
   8   8   2      107.72      117.07      8.67 o
   9   8   2       24.31       19.26      3.05 o
  10   8   2        7.23       11.64      2.92 o
  11   8   2       27.92       38.90      7.62 o
  12   8   2       39.03       53.58      4.70 o
 -11   9   2        2.84        0.39      2.21 o
 -10   9   2       35.26       43.44      3.00 o
  -9   9   2        0.97       -2.33      2.33 o
  -8   9   2       19.14       22.06      2.93 o
  -7   9   2        0.42       -1.43      1.84 o
  -6   9   2        7.92        4.57      1.79 o
  -5   9   2        1.45       -1.71      3.21 o
  -4   9   2        0.00       -0.44      2.02 o
  -3   9   2        0.85        2.28      2.07 o
  -2   9   2        0.73        1.74      1.93 o
  -1   9   2        1.02        0.04      1.72 o
   0   9   2        0.61       -1.93      1.93 o
   1   9   2       19.80       13.35      1.29 o
   2   9   2      112.31      116.39      3.45 o
   3   9   2       96.86       93.51      3.93 o
   4   9   2       21.81       18.23      2.45 o
   5   9   2       35.61       47.87      3.31 o
   6   9   2        0.30        1.69      2.93 o
   7   9   2      100.24      129.75      7.62 o
   8   9   2       16.07       13.66      3.86 o
   9   9   2        5.81        2.36      3.41 o
  10   9   2        0.53       -1.43      2.34 o
  -7  10   2       20.30       19.40      5.29 o
  -6  10   2        8.22       11.89      4.39 o
  -5  10   2        2.48        1.31      3.75 o
  -4  10   2        0.73       -3.11      3.11 o
  -3  10   2        8.32        7.95      2.27 o
  -2  10   2        9.84       11.32      2.95 o
  -1  10   2        4.79        2.33      1.88 o
   0  10   2       43.19       56.55      5.12 o
   1  10   2        0.86        1.65      1.82 o
   2  10   2       34.18       29.41      1.75 o
   3  10   2        3.12        0.81      1.35 o
   4  10   2        1.79       -0.04      2.48 o
   5  10   2       12.98       18.63      3.19 o
   6  10   2       26.34       42.12      3.52 o
 -20   1   3        0.25        0.97      3.43 o
 -19   1   3       35.71       33.09      4.29 o
 -18   1   3        6.30        6.76      3.89 o
 -17   1   3        2.27        3.20      2.97 o
 -16   1   3        9.86       13.19      2.70 o
 -15   1   3       22.80       22.44      2.34 o
 -14   1   3      528.83      521.64      8.84 o
 -13   1   3      165.66      177.73      3.16 o
 -12   1   3      230.92      218.70      3.25 o
 -11   1   3       85.03       80.76      1.84 o
 -10   1   3       50.29       56.12      1.71 o
  -9   1   3        1.90        0.32      0.69 o
  -8   1   3      171.98      196.78      2.67 o
  -7   1   3     4419.68     4806.99     38.21 o
  -6   1   3     6051.21     6244.63     49.21 o
  -5   1   3     1111.25     1120.76      8.61 o
  -4   1   3     2719.62     2701.93     18.94 o
  -3   1   3     1031.96     1044.99      7.30 o
  -2   1   3     1783.31     1710.99     11.63 o
  -1   1   3       27.04       25.47      0.49 o
   0   1   3        0.01        1.18      0.19 o
   1   1   3       65.50       71.44      1.22 o
   2   1   3        5.86        4.10      0.44 o
   3   1   3       10.95        8.36      0.90 o
   4   1   3      198.85      159.14      2.24 o
   5   1   3      619.71      690.35      6.63 o
   6   1   3       10.11        8.44      0.78 o
   7   1   3      617.60      607.76      6.51 o
   8   1   3       22.12       18.50      1.01 o
   9   1   3      967.03      945.84     10.45 o
  10   1   3       10.46        9.60      1.10 o
  11   1   3       16.18       13.16      1.33 o
  12   1   3      534.85      525.54      8.77 o
  13   1   3      309.98      278.55      6.14 o
  14   1   3       66.56       71.55      3.86 o
  15   1   3        3.40        3.75      2.37 o
  16   1   3        4.38        2.23      2.75 o
  17   1   3       14.76       20.46      3.77 o
  18   1   3        0.88       -1.03      3.31 o
  19   1   3       34.58       44.08      5.10 o
 -20   2   3        9.81       15.89      4.88 o
 -19   2   3        0.18        2.90      3.40 o
 -18   2   3        0.84       -0.13      2.99 o
 -17   2   3       50.80       53.11      4.40 o
 -16   2   3       17.18       16.10      2.64 o
 -15   2   3        4.08        2.36      2.04 o
 -14   2   3        0.61       -0.59      2.24 o
 -13   2   3        0.68       -1.15      1.15 o
 -12   2   3       66.58       67.45      2.26 o
 -11   2   3        0.72       -0.83      0.83 o
 -10   2   3       67.25       64.66      1.69 o
  -9   2   3        0.06       -0.65      0.65 o
  -8   2   3     1291.17     1394.94     11.96 o
  -7   2   3      256.98      262.70      3.05 o
  -6   2   3      448.87      468.46      4.73 o
  -5   2   3      394.17      389.39      3.74 o
  -4   2   3      425.77      466.71      3.74 o
  -3   2   3      269.72      226.32      2.42 o
  -2   2   3     1045.08     1094.10      8.59 o
  -1   2   3      428.54      427.84      3.75 o
   0   2   3       77.79       92.88      1.20 o
   1   2   3      788.09      674.20      5.70 o
   2   2   3      334.43      348.60      3.63 o
   3   2   3     2059.95     2266.63     18.24 o
   4   2   3       50.32       46.15      1.22 o
   5   2   3      566.41      539.69      5.75 o
   6   2   3      842.67      867.83      8.76 o
   7   2   3       27.82       43.97      1.31 o
   8   2   3     1661.55     1674.05     15.10 o
   9   2   3        7.28        5.72      0.98 o
  10   2   3      266.93      255.18      4.17 o
  11   2   3     3056.81     2891.27     31.29 o
  12   2   3      557.39      531.26      8.56 o
  13   2   3      319.19      313.53      6.56 o
  14   2   3        4.43        8.09      2.26 o
  15   2   3        9.17        5.55      2.78 o
  16   2   3       40.44       36.20      4.02 o
  17   2   3        0.16       -0.81      3.04 o
  18   2   3        0.01        0.27      4.29 o
 -19   3   3        0.05       -1.38      4.16 o
 -18   3   3       21.77       17.08      4.86 o
 -17   3   3       29.65       21.87      3.41 o
 -16   3   3       22.39       20.96      3.03 o
 -15   3   3       25.36       18.92      2.61 o
 -14   3   3       11.75        8.82      2.21 o
 -13   3   3      176.86      172.75      5.02 o
 -12   3   3      233.06      210.21      4.78 o
 -11   3   3      270.66      266.77      5.25 o
 -10   3   3        0.58       -0.83      0.83 o
  -9   3   3        8.81       10.51      0.94 o
  -8   3   3     1002.01     1008.78      9.51 o
  -7   3   3       55.53       51.63      1.27 o
  -6   3   3      143.63      173.00      2.39 o
  -5   3   3      516.17      567.47      4.74 o
  -4   3   3     1205.38     1260.79      9.56 o
  -3   3   3      158.22      176.68      1.92 o
  -2   3   3      181.31      162.90      1.77 o
  -1   3   3      637.16      702.65      6.34 o
   0   3   3      799.69      846.21      7.10 o
   1   3   3     2323.05     2442.46     18.61 o
   2   3   3     1574.68     1727.13     14.76 o
   3   3   3     2556.45     2727.05     23.02 o
   4   3   3        7.24        1.56      0.79 o
   5   3   3       29.63       25.01      1.19 o
   6   3   3      406.34      427.01      4.65 o
   7   3   3      469.47      459.94      4.79 o
   8   3   3      113.39       95.03      2.14 o
   9   3   3      281.58      292.29      4.48 o
  10   3   3        5.07        7.05      1.37 o
  11   3   3        1.92        5.09      1.43 o
  12   3   3       29.53       26.11      2.54 o
  13   3   3       76.11       75.34      3.74 o
  14   3   3        0.08        3.39      2.13 o
  15   3   3        1.92       -1.21      2.49 o
  16   3   3        0.12        2.02      3.56 o
  17   3   3        0.85        0.82      3.97 o
  18   3   3        8.01        4.37      4.58 o
 -19   4   3        4.64        7.37      4.28 o
 -18   4   3        2.10       -1.24      2.95 o
 -17   4   3        0.16        2.43      2.92 o
 -16   4   3        1.94        1.21      2.52 o
 -15   4   3        5.83        4.79      2.47 o
 -14   4   3        0.44        1.12      2.23 o
 -13   4   3       73.36       76.48      3.85 o
 -12   4   3      219.61      190.37      5.12 o
 -11   4   3       16.29       18.00      2.22 o
 -10   4   3       76.72       66.15      2.37 o
  -9   4   3      272.69      287.18      3.75 o
  -8   4   3       51.09       40.73      1.43 o
  -7   4   3      253.28      258.99      3.21 o
  -6   4   3       90.01       95.26      1.71 o
  -5   4   3      487.36      520.97      5.11 o
  -4   4   3        1.42        0.00      0.48 o
  -3   4   3        0.62        1.74      0.43 o
  -2   4   3      627.94      657.69      7.53 o
  -1   4   3       44.83       51.16      1.47 o
   0   4   3       21.41       34.15      1.69 o
   1   4   3      456.23      474.81      5.22 o
   2   4   3      455.52      495.64      5.06 o
   3   4   3      130.38      136.69      1.90 o
   4   4   3       47.24       58.92      1.34 o
   5   4   3       36.15       36.15      1.09 o
   6   4   3       13.62       13.90      0.89 o
   7   4   3       48.65       39.53      1.36 o
   8   4   3      226.74      226.48      4.45 o
   9   4   3        2.40        1.69      1.43 o
  10   4   3      206.83      198.27      4.50 o
  11   4   3      130.65      140.54      5.40 o
  12   4   3      120.15      110.84      4.98 o
  13   4   3       29.12       23.13      3.07 o
  14   4   3       17.97       19.56      3.12 o
  15   4   3       46.11       48.85      4.17 o
  16   4   3        1.25        0.41      2.89 o
  17   4   3        3.30        4.27      4.16 o
 -18   5   3        0.02       -1.87      2.83 o
 -17   5   3       16.51       16.23      3.27 o
 -16   5   3        0.83       -0.81      2.57 o
 -15   5   3       20.28       22.12      3.36 o
 -14   5   3        3.49        4.07      2.22 o
 -13   5   3       47.85       46.94      3.24 o
 -12   5   3        1.69       -1.94      2.06 o
 -11   5   3      229.63      239.62      6.28 o
 -10   5   3        4.56        2.14      1.72 o
  -9   5   3       25.02       21.51      1.91 o
  -8   5   3      443.09      427.91      7.10 o
  -7   5   3      176.61      172.12      2.74 o
  -6   5   3      364.36      380.71      4.89 o
  -5   5   3       41.75       35.47      1.28 o
  -4   5   3       60.77       63.61      1.49 o
  -3   5   3       13.49       11.44      0.93 o
  -2   5   3       11.82       13.34      0.88 o
  -1   5   3      716.68      728.33      9.03 o
   0   5   3      355.82      371.15      4.52 o
   1   5   3       55.02       55.46      1.38 o
   2   5   3       13.94       16.35      0.88 o
   3   5   3       30.35       37.54      1.45 o
   4   5   3      105.21      100.77      1.74 o
   5   5   3        3.92        2.75      0.71 o
   6   5   3       15.58       23.14      1.13 o
   7   5   3       60.54       50.82      1.86 o
   8   5   3      116.44      123.17      3.74 o
   9   5   3      274.34      267.97      6.73 o
  10   5   3       25.47       35.08      2.98 o
  11   5   3       19.93       28.80      3.16 o
  12   5   3       33.94       29.19      3.06 o
  13   5   3        0.36        1.17      2.39 o
  14   5   3        4.30        8.36      2.95 o
  15   5   3       93.75       92.61      8.35 o
  16   5   3        8.60        4.28      3.79 o
 -17   6   3        1.92       -1.14      2.74 o
 -16   6   3       25.47       26.63      3.36 o
 -15   6   3       25.51       23.99      2.85 o
 -14   6   3       49.28       43.31      3.03 o
 -13   6   3        0.34       -1.20      2.01 o
 -12   6   3        0.07       -1.82      1.82 o
 -11   6   3        3.49       -1.52      2.02 o
 -10   6   3      160.48      159.29      3.79 o
  -9   6   3       62.06       64.08      3.90 o
  -8   6   3       53.78       50.34      2.48 o
  -7   6   3        9.97        6.36      1.48 o
  -6   6   3      110.22      103.68      2.70 o
  -5   6   3      971.80      959.09     14.55 o
  -4   6   3        1.51       -0.88      0.88 o
  -3   6   3       37.62       34.70      1.64 o
  -2   6   3       79.28       77.25      4.41 o
  -1   6   3       72.42       73.32      2.75 o
   0   6   3      141.39      131.88      3.21 o
   1   6   3        1.58        3.99      2.65 o
   2   6   3       32.55       23.85      1.64 o
   3   6   3       23.66       19.79      1.75 o
   4   6   3       35.19       24.11      1.29 o
   5   6   3       57.40       57.88      2.08 o
   6   6   3       18.61       14.01      1.12 o
   7   6   3       55.00       58.25      2.33 o
   8   6   3       35.09       44.58      2.72 o
   9   6   3      216.70      221.14      5.92 o
  10   6   3       30.88       33.07      2.80 o
  11   6   3        8.45        8.21      2.32 o
  12   6   3       25.80       35.18      3.19 o
  13   6   3       76.41       81.42      4.60 o
  14   6   3       79.93       78.76      4.80 o
  15   6   3       13.61        8.97      3.22 o
 -15   7   3        0.30       -2.13      2.18 o
 -14   7   3        6.70        1.65      2.07 o
 -13   7   3        2.67        4.53      1.77 o
 -12   7   3        0.40        2.25      2.33 o
 -11   7   3        3.84        5.62      2.24 o
 -10   7   3        4.69        0.92      1.95 o
  -9   7   3       19.17       21.56      2.41 o
  -8   7   3       11.50        8.46      2.14 o
  -7   7   3       19.73       22.92      1.80 o
  -6   7   3       26.37       26.47      1.68 o
  -5   7   3      173.02      179.55      3.44 o
  -4   7   3      142.45      142.37      3.76 o
  -3   7   3      148.40      153.85      7.52 o
  -2   7   3       21.94       20.13      2.29 o
  -1   7   3      137.59      143.47      4.86 o
   0   7   3      221.07      198.70      5.01 o
   1   7   3       96.85       94.07      3.39 o
   2   7   3       98.01       95.24      3.59 o
   3   7   3      510.68      472.01     10.84 o
   4   7   3        0.54       -0.51      2.65 o
   5   7   3        0.00        0.04      1.40 o
   6   7   3        2.70        4.90      1.64 o
   7   7   3       14.91       12.80      2.61 o
   8   7   3      229.60      208.43      5.14 o
   9   7   3       19.41       22.95      2.27 o
  10   7   3       41.47       37.55      2.76 o
  11   7   3        0.65        4.43      2.24 o
  12   7   3       32.63       26.87      2.96 o
  13   7   3        2.41        2.14      2.60 o
  14   7   3       28.06       33.28      4.21 o
 -13   8   3        0.75        0.01      2.54 o
 -12   8   3        7.42        9.46      2.69 o
 -11   8   3        8.11        7.14      2.48 o
 -10   8   3      129.78      138.08      4.94 o
  -9   8   3        3.02       -0.12      3.27 o
  -8   8   3       29.16       23.44      2.21 o
  -7   8   3        6.38        4.53      1.61 o
  -6   8   3        6.53        3.22      1.42 o
  -5   8   3       32.67       29.88      3.09 o
  -4   8   3       44.91       47.22      3.30 o
  -3   8   3      117.64      122.44      4.86 o
  -2   8   3        1.16        1.26      1.83 o
  -1   8   3        0.74        1.34      1.72 o
   0   8   3        0.22       -0.22      1.63 o
   1   8   3       47.45       43.27      2.59 o
   2   8   3        0.03        0.32      3.43 o
   3   8   3       13.59       12.84      2.00 o
   4   8   3        0.04        2.32      1.80 o
   5   8   3        0.08        0.59      1.84 o
   6   8   3       55.36       65.55      5.40 o
   7   8   3        0.18        0.41      1.83 o
   8   8   3       12.87       11.83      2.87 o
   9   8   3        0.92        4.29      3.32 o
  10   8   3       24.74       27.48      3.63 o
  11   8   3       13.60       17.69      3.62 o
  12   8   3       18.57       15.01      3.83 o
 -11   9   3        0.86       -0.23      2.14 o
 -10   9   3        1.68       -1.48      1.99 o
  -9   9   3       62.49       65.44      5.21 o
  -8   9   3        5.40        2.12      2.23 o
  -7   9   3       10.44        9.44      2.13 o
  -6   9   3       72.63       74.07      6.87 o
  -5   9   3        6.14        5.67      3.60 o
  -4   9   3        0.13        0.97      2.16 o
  -3   9   3      131.14      139.98      5.44 o
  -2   9   3        9.39       11.12      2.63 o
  -1   9   3        0.00       -1.16      1.83 o
   0   9   3       14.53       10.15      2.11 o
   1   9   3        8.50       11.12      1.57 o
   2   9   3       18.91       19.64      2.27 o
   3   9   3       11.46        4.94      2.08 o
   4   9   3      117.75      116.92      4.84 o
   5   9   3       10.17       18.96      3.30 o
   6   9   3       41.89       38.05      4.77 o
   7   9   3       21.68       23.34      4.39 o
   8   9   3        1.30       -3.19      3.19 o
   9   9   3        5.68        3.60      3.68 o
  -7  10   3        0.16        1.09      4.13 o
  -6  10   3        0.29       -3.53      3.53 o
  -5  10   3        3.59        6.38      3.94 o
  -4  10   3       14.69       18.87      4.28 o
  -3  10   3       44.47       52.35      3.61 o
  -2  10   3       75.94       92.51      4.46 o
  -1  10   3        1.84        0.96      2.06 o
   0  10   3       11.60       17.01      2.55 o
   1  10   3       37.98       45.86      3.10 o
   2  10   3       60.57       61.60      2.92 o
   3  10   3        1.95       -1.47      1.47 o
   4  10   3       10.83       12.34      2.87 o
   5  10   3       20.01       19.51      3.79 o
 -20   0   4        4.04        1.76      5.70 o
 -19   0   4       47.91       38.68      7.47 o
 -18   0   4        0.05        1.74      3.62 o
 -17   0   4        9.71        5.03      3.74 o
 -16   0   4      157.00      135.13     11.18 o
 -15   0   4       14.93       17.42      2.75 o
 -14   0   4      205.71      210.43      5.11 o
 -13   0   4       22.43       23.58      5.25 o
 -12   0   4      158.24      167.18      5.32 o
 -11   0   4      210.40      181.62      4.54 o
 -10   0   4      140.39      172.61      4.10 o
  -9   0   4      196.65      207.21      4.50 o
  -8   0   4     1516.61     1636.70     22.00 o
  -7   0   4      730.73      793.14     11.41 o
  -6   0   4       60.59       62.95      2.33 o
  -5   0   4        9.52        9.94      0.85 o
  -4   0   4     4267.20     4178.64     39.58 o
  -3   0   4    18744.69    18244.57    159.81 o
  -2   0   4     3985.94     3930.92     34.79 o
  -1   0   4    37291.34    36450.57    369.58 o
   0   0   4       28.57       36.83      0.98 o
   1   0   4      626.82      500.27      5.77 o
   2   0   4     1157.95     1130.82     14.87 o
   3   0   4     3152.51     3282.63     37.08 o
   4   0   4     9343.19     9491.73    140.76 o
   5   0   4     2100.30     2201.85     28.58 o
   6   0   4       78.21       53.97      2.56 o
   7   0   4      117.74      104.33      4.26 o
   8   0   4       10.40       11.63      1.02 o
   9   0   4      686.11      660.85      9.99 o
  10   0   4      160.99      142.48      4.85 o
  11   0   4     1435.98     1304.51     22.17 o
  12   0   4      227.32      225.58      8.25 o
  13   0   4       72.59       63.47      8.10 o
  14   0   4      143.36      150.43      7.69 o
  15   0   4        0.54       -0.27      3.20 o
  16   0   4       13.43        6.54      3.96 o
  17   0   4       11.36       18.72      8.16 o
  18   0   4       22.36       28.74      6.98 o
 -20   1   4       14.36       16.54      4.13 o
 -19   1   4        1.24       -0.08      3.15 o
 -18   1   4        0.03        1.83      3.09 o
 -17   1   4       14.69       24.57      4.61 o
 -16   1   4      120.37      109.71      4.25 o
 -15   1   4        1.55       -1.11      1.43 o
 -14   1   4       17.23       12.81      1.35 o
 -13   1   4        1.32        0.08      0.91 o
 -12   1   4      128.55      124.93      2.43 o
 -11   1   4       16.21       11.29      1.06 o
 -10   1   4      339.80      334.40      4.18 o
  -9   1   4        1.04        0.70      0.66 o
  -8   1   4        6.40        3.81      0.62 o
  -7   1   4      106.79      137.41      1.96 o
  -6   1   4      783.01      811.76      6.87 o
  -5   1   4     1523.98     1631.66     12.29 o
  -4   1   4      990.17     1012.88      7.51 o
  -3   1   4     2093.77     2109.73     14.36 o
  -2   1   4     1330.24     1427.02     11.18 o
  -1   1   4      179.60      190.35      5.61 o
   0   1   4        0.16       -0.07      0.42 o
   1   1   4     1991.44     1852.22     20.42 o
   2   1   4       39.92       43.36      1.69 o
   3   1   4     1183.20     1227.42     11.54 o
   4   1   4      359.73      412.14      5.48 o
   5   1   4      624.49      752.00      7.69 o
   6   1   4       42.00       23.40      1.22 o
   7   1   4        5.69       10.94      0.97 o
   8   1   4      551.00      557.54      6.30 o
   9   1   4       15.28       15.56      1.17 o
  10   1   4       38.15       31.82      2.19 o
  11   1   4        1.69        5.04      1.17 o
  12   1   4      111.91      115.89      4.02 o
  13   1   4       44.89       44.18      3.24 o
  14   1   4       10.90        8.17      2.53 o
  15   1   4        3.95        2.24      2.44 o
  16   1   4        5.00        4.62      3.01 o
  17   1   4        1.66       -2.09      3.08 o
  18   1   4        4.40        5.92      3.69 o
 -20   2   4        1.11        3.36      3.60 o
 -19   2   4       36.45       35.33      4.39 o
 -18   2   4       23.59       15.00      3.54 o
 -17   2   4        6.41        6.31      2.45 o
 -16   2   4        6.55        6.94      2.38 o
 -15   2   4      192.95      190.68      5.73 o
 -14   2   4      196.31      190.22      4.01 o
 -13   2   4       55.15       51.93      4.38 o
 -12   2   4       68.34       69.75      2.99 o
 -11   2   4       10.23       10.77      1.05 o
 -10   2   4      374.09      392.39      6.10 o
  -9   2   4      367.96      368.41      3.93 o
  -8   2   4      224.06      250.07      2.91 o
  -7   2   4      548.20      614.33      6.78 o
  -6   2   4      462.90      492.65      4.91 o
  -5   2   4       32.99       43.95      1.06 o
  -4   2   4      203.52      192.62      2.06 o
  -3   2   4      565.55      552.88      4.68 o
  -2   2   4       34.06       32.74      0.71 o
  -1   2   4     1180.20     1086.20      9.46 o
   0   2   4      297.90      301.65      2.86 o
   1   2   4      349.62      369.55      3.63 o
   2   2   4      525.46      549.91      5.19 o
   3   2   4      705.64      752.92      6.60 o
   4   2   4        0.39        0.01      0.43 o
   5   2   4       10.91       15.81      0.77 o
   6   2   4       17.91       20.31      1.03 o
   7   2   4       47.14       52.25      1.64 o
   8   2   4      393.07      365.23      4.67 o
   9   2   4      183.19      189.70      3.22 o
  10   2   4       76.66       72.88      2.60 o
  11   2   4        0.18        2.98      1.46 o
  12   2   4       98.44       93.21      3.08 o
  13   2   4       13.55       17.70      2.28 o
  14   2   4       24.77       22.13      2.77 o
  15   2   4       11.62       15.78      3.20 o
  16   2   4       11.40        9.76      3.39 o
  17   2   4        0.13       -2.05      3.80 o
  18   2   4        0.43       -2.18      4.06 o
 -20   3   4        6.58        7.58      4.70 o
 -19   3   4        3.95       -2.53      3.78 o
 -18   3   4        3.25        3.28      2.98 o
 -17   3   4        2.08        4.13      2.83 o
 -16   3   4       22.98       12.69      2.56 o
 -15   3   4        1.59       -1.13      1.96 o
 -14   3   4      151.44      142.20      4.31 o
 -13   3   4       30.48       32.72      2.59 o
 -12   3   4       14.30       13.38      1.75 o
 -11   3   4        0.14       -1.10      1.10 o
 -10   3   4      289.25      268.80      3.70 o
  -9   3   4      100.29       89.17      2.08 o
  -8   3   4       57.83       60.40      1.55 o
  -7   3   4      290.59      313.34      3.34 o
  -6   3   4      773.51      812.94      6.38 o
  -5   3   4      221.88      226.61      2.44 o
  -4   3   4      138.45      144.70      2.33 o
  -3   3   4      146.82      145.81      1.95 o
  -2   3   4      530.81      518.31      4.59 o
  -1   3   4      749.61      764.73      9.20 o
   0   3   4      102.30      106.27      1.40 o
   1   3   4      157.35      127.76      1.56 o
   2   3   4      575.04      599.32      5.64 o
   3   3   4      805.67      830.07      8.65 o
   4   3   4      185.09      202.92      7.89 o
   5   3   4       68.50       99.64      1.97 o
   6   3   4      176.55      179.86      2.87 o
   7   3   4       14.21       14.35      1.00 o
   8   3   4      147.03      141.15      2.58 o
   9   3   4      236.23      225.96      4.20 o
  10   3   4        6.39        7.46      1.43 o
  11   3   4        8.65       14.60      1.65 o
  12   3   4       46.00       50.98      2.57 o
  13   3   4      591.94      562.28     10.65 o
  14   3   4        1.73        2.85      2.60 o
  15   3   4        0.16       -2.27      2.54 o
  16   3   4        0.03       -1.49      3.39 o
  17   3   4        0.89        0.70      4.15 o
  18   3   4       23.61       26.03      5.36 o
 -19   4   4        0.67       -0.33      3.98 o
 -18   4   4        0.16       -1.97      2.89 o
 -17   4   4        3.50        6.38      2.81 o
 -16   4   4       13.88       11.18      2.97 o
 -15   4   4       89.32       87.51      4.08 o
 -14   4   4        1.15        2.54      1.96 o
 -13   4   4      155.72      149.98      4.25 o
 -12   4   4      133.68      139.17      4.42 o
 -11   4   4      189.45      166.84      4.51 o
 -10   4   4       12.49       10.34      1.73 o
  -9   4   4        1.00        0.29      0.78 o
  -8   4   4      133.30      124.13      2.02 o
  -7   4   4      429.50      454.34      4.44 o
  -6   4   4      105.36       98.84      1.73 o
  -5   4   4        0.04       -0.42      0.42 o
  -4   4   4      133.73      127.63      1.77 o
  -3   4   4        0.74        1.18      0.50 o
  -2   4   4        4.22        5.16      0.52 o
  -1   4   4       14.35       16.16      0.78 o
   0   4   4      285.24      318.55      3.54 o
   1   4   4      360.00      357.85      3.45 o
   2   4   4      132.85      120.71      1.75 o
   3   4   4       12.60       15.56      0.78 o
   4   4   4     1047.08     1077.35      9.81 o
   5   4   4       71.17       76.09      1.95 o
   6   4   4      219.73      199.17      5.18 o
   7   4   4        1.19       -0.71      0.71 o
   8   4   4      266.62      264.52      4.23 o
   9   4   4      147.82      150.68      3.83 o
  10   4   4        2.98        2.79      2.20 o
  11   4   4      243.40      206.52      6.36 o
  12   4   4       15.00       15.61      2.74 o
  13   4   4      300.32      315.58      8.66 o
  14   4   4       95.92      109.09      5.58 o
  15   4   4       15.68       21.44      3.37 o
  16   4   4        6.21        4.19      3.90 o
  17   4   4        0.17       -2.75      3.90 o
 -18   5   4       11.40       10.05      3.29 o
 -17   5   4        9.68       10.58      3.12 o
 -16   5   4        6.24        8.62      2.83 o
 -15   5   4        2.11        2.46      2.11 o
 -14   5   4       50.12       50.13      3.16 o
 -13   5   4        0.39        0.87      1.81 o
 -12   5   4      250.58      233.44      5.68 o
 -11   5   4       55.55       60.54      4.48 o
 -10   5   4       32.83       31.30      2.11 o
  -9   5   4        1.98       -0.01      1.10 o
  -8   5   4      214.24      195.87      3.22 o
  -7   5   4      616.86      581.16      7.32 o
  -6   5   4       45.27       42.31      1.55 o
  -5   5   4      156.74      153.72      2.40 o
  -4   5   4       20.02       18.03      1.25 o
  -3   5   4       51.13       55.71      1.23 o
  -2   5   4        4.03        3.41      0.61 o
  -1   5   4       89.99       83.98      1.71 o
   0   5   4      101.93       98.85      1.91 o
   1   5   4      235.73      242.39      3.43 o
   2   5   4       44.27       41.69      1.08 o
   3   5   4       54.27       59.67      1.37 o
   4   5   4       11.26       16.86      0.92 o
   5   5   4        5.71        2.40      0.84 o
   6   5   4      200.32      208.01      3.65 o
   7   5   4      304.30      281.47      5.62 o
   8   5   4      114.30       89.20      3.86 o
   9   5   4      183.76      190.60      5.62 o
  10   5   4        0.17        1.56      1.94 o
  11   5   4        3.08        2.45      2.07 o
  12   5   4      103.47      116.25      5.13 o
  13   5   4      103.53      120.10      5.54 o
  14   5   4       11.11       13.76      3.26 o
  15   5   4        0.31        0.42      2.90 o
  16   5   4       23.97       27.99      4.03 o
 -17   6   4        1.59        2.25      2.85 o
 -16   6   4        6.82        9.54      2.96 o
 -15   6   4        0.87       -0.69      2.11 o
 -14   6   4       14.53       13.93      3.11 o
 -13   6   4        5.95        5.66      2.39 o
 -12   6   4        5.16        0.98      2.48 o
 -11   6   4       56.63       53.19      2.73 o
 -10   6   4        7.01        5.58      1.33 o
  -9   6   4      216.42      198.45      5.55 o
  -8   6   4       87.92       80.23      4.18 o
  -7   6   4       57.65       65.21      2.88 o
  -6   6   4      269.01      265.65      6.16 o
  -5   6   4       73.14       72.46      2.30 o
  -4   6   4      652.21      626.83     11.91 o
  -3   6   4      467.79      445.39      6.96 o
  -2   6   4       39.21       36.59      1.67 o
  -1   6   4       58.37       58.18      1.57 o
   0   6   4      131.03      137.53      3.97 o
   1   6   4      120.63      129.97      3.05 o
   2   6   4       21.17       16.16      1.07 o
   3   6   4      134.88      133.73      2.68 o
   4   6   4        2.01        5.17      0.86 o
   5   6   4      101.40       97.64      2.12 o
   6   6   4      128.89      135.54      2.85 o
   7   6   4      260.95      242.61      5.12 o
   8   6   4       14.58       12.48      2.83 o
   9   6   4        0.02        3.04      1.91 o
  10   6   4       47.91       48.54      3.16 o
  11   6   4       12.93       10.54      2.32 o
  12   6   4        5.44        9.84      2.66 o
  13   6   4        4.48       10.59      2.88 o
  14   6   4        0.60        2.76      3.02 o
  15   6   4        6.06        6.67      3.16 o
 -15   7   4        6.73        7.96      2.33 o
 -14   7   4        4.19       -0.24      1.98 o
 -13   7   4       23.97       20.73      2.88 o
 -12   7   4       15.59       14.11      2.70 o
 -11   7   4        3.72        4.88      2.19 o
 -10   7   4       21.28       25.37      2.61 o
  -9   7   4        7.73        3.06      2.02 o
  -8   7   4       41.56       47.28      2.83 o
  -7   7   4       16.55       18.21      1.73 o
  -6   7   4       11.13       11.81      1.51 o
  -5   7   4      191.44      191.24      4.09 o
  -4   7   4        1.58       -0.55      1.20 o
  -3   7   4      182.39      181.27      8.82 o
  -2   7   4      400.84      395.29     20.00 o
  -1   7   4        6.84        1.52      1.86 o
   0   7   4      240.12      234.17      5.83 o
   1   7   4       84.55       88.22      3.50 o
   2   7   4        1.47        0.75      1.63 o
   3   7   4      195.44      191.17      5.73 o
   4   7   4        3.41       -0.15      1.75 o
   5   7   4       48.06       48.30      2.19 o
   6   7   4       31.25       28.42      1.68 o
   7   7   4        4.84        7.00      1.67 o
   8   7   4        5.31        6.24      1.82 o
   9   7   4       18.25       15.14      2.25 o
  10   7   4        0.65        1.45      2.02 o
  11   7   4        0.07       -0.18      2.15 o
  12   7   4        8.20       11.74      2.71 o
  13   7   4       17.08       25.21      3.33 o
 -14   8   4        8.75        1.39      5.70 o
 -13   8   4        2.04        3.23      2.64 o
 -12   8   4        0.02       -2.23      2.23 o
 -11   8   4        0.21       -0.56      2.27 o
 -10   8   4        0.14       -1.90      2.11 o
  -9   8   4        0.37       -0.43      2.01 o
  -8   8   4        1.87       -2.30      2.30 o
  -7   8   4        8.11        6.29      2.21 o
  -6   8   4        0.01        0.34      2.46 o
  -5   8   4       99.62      105.33      8.24 o
  -4   8   4       14.18        9.89      2.49 o
  -3   8   4       15.61       14.08      2.50 o
  -2   8   4       38.82       41.65      3.06 o
  -1   8   4       67.60       71.61      7.47 o
   0   8   4        0.02        1.68      1.25 o
   1   8   4        3.75        3.75      4.86 o
   2   8   4        0.01        1.18      1.60 o
   3   8   4       20.67       18.33      2.27 o
   4   8   4        0.04        0.14      2.42 o
   5   8   4       13.52       17.18      3.47 o
   6   8   4       34.08       29.30      4.20 o
   7   8   4       39.00       27.95      4.46 o
   8   8   4        2.12        0.86      4.16 o
   9   8   4       70.42       84.89      6.64 o
  10   8   4        0.82        1.16      2.85 o
  11   8   4       70.70       91.33      3.95 o
  12   8   4       68.64       99.43      9.01 o
 -11   9   4        2.48        3.39      2.27 o
 -10   9   4        9.09        7.27      2.19 o
  -9   9   4        9.08       11.48      2.12 o
  -8   9   4        9.87        8.37      2.33 o
  -7   9   4        0.53        1.06      1.81 o
  -6   9   4        0.92       -1.16      3.56 o
  -5   9   4       41.93       45.89      5.48 o
  -4   9   4        0.26        1.61      2.36 o
  -3   9   4       17.00       15.84      4.30 o
  -2   9   4        0.81       -1.95      1.95 o
  -1   9   4        3.82       10.51      2.40 o
   0   9   4      103.05      101.57      4.62 o
   1   9   4       43.20       47.97      2.50 o
   2   9   4        0.09        3.56      2.59 o
   3   9   4        3.27        3.07      1.98 o
   4   9   4       13.25       22.04      2.69 o
   5   9   4       38.04       50.20      5.22 o
   6   9   4       18.90       22.06      4.50 o
   7   9   4        7.80        7.99      3.83 o
   8   9   4        4.22       -0.30      3.68 o
   9   9   4        1.01        2.06      3.94 o
  -7  10   4        0.38       -1.43      4.09 o
  -6  10   4        0.16       -3.79      3.86 o
  -5  10   4       14.39       14.18      4.46 o
  -4  10   4       11.76        9.31      4.01 o
  -3  10   4        3.66        1.61      3.49 o
  -2  10   4        0.65       -0.83      2.35 o
  -1  10   4       71.50       72.30      9.49 o
   0  10   4        0.80        2.91      2.96 o
   1  10   4        0.16       -0.11      2.10 o
   2  10   4        1.82        1.84      1.75 o
   3  10   4       14.74       22.06      2.22 o
   4  10   4        0.00        3.71      3.38 o
   5  10   4       72.77      100.56      7.09 o
 -20   1   5        4.63       -0.16      3.84 o
 -19   1   5       13.15       19.57      3.80 o
 -18   1   5       15.72        9.68      4.17 o
 -17   1   5       18.77       29.69      5.74 o
 -16   1   5      326.48      315.75      6.96 o
 -15   1   5      119.57      106.21      3.36 o
 -14   1   5       18.88       27.19      1.66 o
 -13   1   5      188.45      193.14      3.23 o
 -12   1   5        8.56        3.83      1.06 o
 -11   1   5       97.24       93.89      2.17 o
 -10   1   5      575.60      632.64      6.70 o
  -9   1   5      364.40      347.10      3.95 o
  -8   1   5       10.19       10.67      0.72 o
  -7   1   5        3.67        0.29      0.55 o
  -6   1   5        1.36       -0.59      0.59 o
  -5   1   5      712.75      736.43      6.01 o
  -4   1   5     1775.01     1801.41     12.93 o
  -3   1   5       89.44       87.76      2.07 o
  -2   1   5     1217.20     1131.59      8.61 o
  -1   1   5     1257.23     1202.49      9.51 o
   0   1   5      273.29      276.38      2.66 o
   1   1   5        7.17       15.70      0.63 o
   2   1   5       87.95       81.62      1.93 o
   3   1   5      362.38      327.08      3.59 o
   4   1   5     3997.76     4192.99     35.43 o
   5   1   5     2464.94     2740.06     26.75 o
   6   1   5        4.43        9.02      1.45 o
   7   1   5      135.43      153.18      2.88 o
   8   1   5       57.75       66.55      2.06 o
   9   1   5        0.01        1.17      0.90 o
  10   1   5        6.82        6.08      1.09 o
  11   1   5      100.28       94.49      2.83 o
  12   1   5       16.55       22.65      2.28 o
  13   1   5        0.26       -1.94      1.94 o
  14   1   5       33.14       26.38      2.98 o
  15   1   5       19.46       17.94      2.99 o
  16   1   5        1.50       -0.60      2.95 o
  17   1   5       13.11       12.35      3.71 o
  18   1   5       27.49       26.89      4.45 o
 -20   2   5       16.05       16.52      4.00 o
 -19   2   5        4.53        7.57      3.44 o
 -18   2   5       10.13       12.78      3.44 o
 -17   2   5       41.67       34.10      3.21 o
 -16   2   5       11.71        9.65      2.43 o
 -15   2   5        8.91        7.54      1.85 o
 -14   2   5       38.66       41.01      2.12 o
 -13   2   5        4.03       -0.37      1.23 o
 -12   2   5       55.36       55.02      1.93 o
 -11   2   5       96.12       95.48      2.61 o
 -10   2   5      145.08      134.95      2.39 o
  -9   2   5       41.66       40.78      1.23 o
  -8   2   5      185.65      167.67      2.29 o
  -7   2   5        2.75        0.87      0.59 o
  -6   2   5       29.33       32.03      1.29 o
  -5   2   5      689.94      750.36      6.71 o
  -4   2   5       12.80        8.85      0.53 o
  -3   2   5      525.16      564.64      5.08 o
  -2   2   5      162.96      150.94      1.80 o
  -1   2   5      299.40      302.72      3.36 o
   0   2   5       42.14       46.90      1.30 o
   1   2   5      540.11      508.08      4.90 o
   2   2   5     2326.93     2331.65     18.85 o
   3   2   5       17.43       15.07      0.69 o
   4   2   5      444.88      478.00      6.97 o
   5   2   5      233.49      198.68      2.65 o
   6   2   5        5.71        5.89      0.61 o
   7   2   5        1.32        1.12      0.89 o
   8   2   5      520.49      482.62      6.30 o
   9   2   5       27.55       23.42      1.46 o
  10   2   5      457.63      437.93      6.63 o
  11   2   5      118.58      102.92      3.11 o
  12   2   5        0.04       -1.01      1.69 o
  13   2   5        0.25       -1.63      1.76 o
  14   2   5       23.01       19.33      3.24 o
  15   2   5        6.32        5.13      3.03 o
  16   2   5        2.08       -1.90      3.73 o
  17   2   5       13.27       23.06      5.03 o
  18   2   5        3.73        2.98      6.64 o
 -20   3   5        0.38       -0.75      4.65 o
 -19   3   5        2.38       -0.01      3.77 o
 -18   3   5        6.63        6.46      3.03 o
 -17   3   5        7.45        3.96      2.34 o
 -16   3   5       33.56       31.39      3.01 o
 -15   3   5        0.20        1.63      2.09 o
 -14   3   5        1.98        2.13      1.48 o
 -13   3   5       14.65       11.70      2.14 o
 -12   3   5       22.67       17.78      1.63 o
 -11   3   5       41.57       38.13      1.77 o
 -10   3   5        7.09        3.21      0.89 o
  -9   3   5       58.71       63.90      1.74 o
  -8   3   5       45.82       49.94      1.42 o
  -7   3   5       77.74       76.56      1.50 o
  -6   3   5      177.15      187.18      2.20 o
  -5   3   5        0.95        2.94      0.58 o
  -4   3   5        0.02       -0.45      0.45 o
  -3   3   5       58.42       52.42      0.94 o
  -2   3   5       98.41      109.14      1.54 o
  -1   3   5      869.02      909.81      8.64 o
   0   3   5        0.40       -0.39      0.39 o
   1   3   5      192.29      223.88      2.76 o
   2   3   5     1558.85     1611.01     14.88 o
   3   3   5      406.01      416.81      4.64 o
   4   3   5       73.99       66.25      1.42 o
   5   3   5       23.60       18.12      1.04 o
   6   3   5        1.33        0.17      0.86 o
   7   3   5      659.61      664.20      6.96 o
   8   3   5       12.99       10.42      1.52 o
   9   3   5      287.45      293.09      5.03 o
  10   3   5      158.74      165.84      3.75 o
  11   3   5        0.00       -0.84      1.35 o
  12   3   5      111.39      115.65      4.53 o
  13   3   5        0.27        0.34      2.40 o
  14   3   5       18.95       12.49      3.01 o
  15   3   5        2.83       -1.71      3.27 o
  16   3   5        0.65       -1.04      3.87 o
  17   3   5       19.72       17.71      5.35 o
 -19   4   5        3.26        2.63      3.94 o
 -18   4   5        0.30       -3.02      3.02 o
 -17   4   5       15.39       16.09      3.26 o
 -16   4   5        0.01        3.05      2.61 o
 -15   4   5       59.98       69.29      3.67 o
 -14   4   5       76.45       72.32      4.62 o
 -13   4   5      171.15      159.31      4.43 o
 -12   4   5       35.11       40.00      2.41 o
 -11   4   5       29.94       24.91      1.79 o
 -10   4   5      281.55      285.30      4.66 o
  -9   4   5       35.14       30.47      1.32 o
  -8   4   5       43.11       41.20      1.30 o
  -7   4   5      150.82      146.59      3.31 o
  -6   4   5       24.02       19.40      0.80 o
  -5   4   5       91.67       81.63      1.37 o
  -4   4   5       62.61       71.97      1.43 o
  -3   4   5       40.17       50.31      1.92 o
  -2   4   5      236.35      238.12      2.74 o
  -1   4   5        0.26        0.58      0.65 o
   0   4   5      478.75      537.13      4.91 o
   1   4   5        8.57        8.86      0.64 o
   2   4   5       39.74       31.17      1.20 o
   3   4   5      289.86      345.92      4.07 o
   4   4   5        3.34        6.59      0.85 o
   5   4   5      332.03      323.68      4.75 o
   6   4   5      453.01      432.69      6.07 o
   7   4   5      440.72      398.99      5.92 o
   8   4   5       84.54       69.86      2.68 o
   9   4   5       71.89       62.30      3.01 o
  10   4   5        3.17        3.80      2.44 o
  11   4   5       78.99       70.51      3.99 o
  12   4   5        0.26       -0.59      2.26 o
  13   4   5        9.03       14.51      2.95 o
  14   4   5       37.85       40.86      3.92 o
  15   4   5        5.97       -1.63      3.21 o
  16   4   5        3.43        1.53      4.01 o
  17   4   5        0.85        2.78      4.40 o
 -18   5   5        5.22        7.09      3.12 o
 -17   5   5        1.42       -0.68      2.76 o
 -16   5   5        0.12       -0.81      2.54 o
 -15   5   5       34.65       34.74      2.98 o
 -14   5   5       61.88       59.49      3.32 o
 -13   5   5        0.10        1.14      1.92 o
 -12   5   5       12.49        7.28      1.99 o
 -11   5   5      323.54      304.27      6.41 o
 -10   5   5       23.23       22.43      1.73 o
  -9   5   5       44.34       38.91      1.84 o
  -8   5   5        0.23       -0.85      0.85 o
  -7   5   5       51.39       53.72      2.16 o
  -6   5   5      183.43      175.48      2.82 o
  -5   5   5      317.91      305.77      3.85 o
  -4   5   5      132.90      133.47      2.09 o
  -3   5   5       33.40       35.42      1.07 o
  -2   5   5        1.86        2.07      0.65 o
  -1   5   5      142.28      131.54      2.24 o
   0   5   5        9.92        7.83      0.79 o
   1   5   5       16.45       17.28      1.04 o
   2   5   5      113.44      120.20      1.86 o
   3   5   5      138.23      139.56      2.26 o
   4   5   5      488.53      494.89      5.89 o
   5   5   5       59.35       66.68      2.11 o
   6   5   5      117.67      109.07      3.06 o
   7   5   5        0.05       -0.10      1.41 o
   8   5   5       91.74       91.18      4.04 o
   9   5   5       28.44       29.77      2.68 o
  10   5   5       34.61       33.41      2.97 o
  11   5   5        7.89        8.20      2.42 o
  12   5   5       16.12       20.34      3.02 o
  13   5   5       85.06       85.57      4.89 o
  14   5   5       61.60       76.01      4.82 o
  15   5   5        2.88        1.08      3.02 o
  16   5   5        6.44        9.73      4.45 o
 -17   6   5       25.11       24.51      3.47 o
 -16   6   5       17.15       20.64      3.21 o
 -15   6   5       40.11       38.69      3.08 o
 -14   6   5        9.26       12.19      2.39 o
 -13   6   5        0.02       -0.24      1.81 o
 -12   6   5        1.67       -1.56      1.63 o
 -11   6   5       11.13       11.30      1.91 o
 -10   6   5       16.43       19.64      1.51 o
  -9   6   5       10.28        6.41      1.96 o
  -8   6   5       92.83       81.23      3.62 o
  -7   6   5        0.31        0.30      1.81 o
  -6   6   5      114.36      108.30      3.23 o
  -5   6   5        2.43        1.30      1.01 o
  -4   6   5       11.07        6.10      1.03 o
  -3   6   5       56.82       51.38      1.56 o
  -2   6   5        1.41       -1.13      1.13 o
  -1   6   5      449.43      458.50      6.29 o
   0   6   5      226.64      221.27      3.67 o
   1   6   5      206.50      182.90      3.30 o
   2   6   5        0.04       -0.10      0.95 o
   3   6   5        7.29        4.24      0.90 o
   4   6   5        1.06        1.22      0.88 o
   5   6   5       91.88       99.01      2.43 o
   6   6   5       90.22       82.14      2.97 o
   7   6   5        7.37        9.58      1.88 o
   8   6   5        9.52        7.82      2.05 o
   9   6   5       20.62       14.81      2.49 o
  10   6   5        0.00        1.66      2.29 o
  11   6   5        2.75        6.17      2.37 o
  12   6   5       25.08       27.21      3.17 o
  13   6   5       29.52       30.01      3.53 o
  14   6   5        1.26        0.06      2.89 o
 -15   7   5        1.03       -0.87      2.04 o
 -14   7   5        2.67        3.82      2.23 o
 -13   7   5        0.21        2.27      2.45 o
 -12   7   5        0.30       -2.12      2.12 o
 -11   7   5        1.21        2.17      2.08 o
 -10   7   5        5.75        4.28      2.08 o
  -9   7   5       53.03       46.49      2.99 o
  -8   7   5      186.30      171.88      6.08 o
  -7   7   5       67.36       62.94      3.05 o
  -6   7   5        5.67        4.81      1.45 o
  -5   7   5       37.72       35.25      1.92 o
  -4   7   5       26.09       20.35      1.24 o
  -3   7   5       20.91       21.13      1.57 o
  -2   7   5       92.25       90.44      3.08 o
  -1   7   5        0.50       -1.33      1.59 o
   0   7   5      103.30      102.35      4.88 o
   1   7   5      305.38      280.47      7.09 o
   2   7   5      142.62      122.69      4.50 o
   3   7   5       35.30       25.51      2.50 o
   4   7   5        2.50        0.09      1.24 o
   5   7   5       63.11       59.30      2.27 o
   6   7   5       86.96       85.52      3.27 o
   7   7   5        0.05        2.83      1.67 o
   8   7   5       27.14       29.94      4.15 o
   9   7   5       18.20       15.04      3.21 o
  10   7   5       41.73       43.49      3.14 o
  11   7   5        0.78        0.07      2.30 o
  12   7   5        3.37        9.07      2.77 o
  13   7   5       92.30      104.25      7.30 o
 -13   8   5        0.92        0.89      2.50 o
 -12   8   5        8.54       13.04      3.06 o
 -11   8   5       76.22       79.45      4.28 o
 -10   8   5       76.51       86.46      4.20 o
  -9   8   5        4.66        5.37      2.02 o
  -8   8   5       11.11       10.23      1.94 o
  -7   8   5       19.16       20.46      1.99 o
  -6   8   5       14.98       14.30      1.71 o
  -5   8   5      117.53      121.74      4.96 o
  -4   8   5        0.08        1.79      2.29 o
  -3   8   5       10.74       14.52      2.64 o
  -2   8   5       52.76       55.09      3.68 o
  -1   8   5        0.22       -1.82      1.82 o
   0   8   5       68.62       70.65      3.06 o
   1   8   5       27.18       28.35      2.36 o
   2   8   5        6.27        1.65      1.77 o
   3   8   5       18.48       20.18      2.39 o
   4   8   5       10.14        8.09      2.19 o
   5   8   5        0.09        0.97      2.08 o
   6   8   5       10.83       11.89      3.75 o
   7   8   5       32.61       33.06      2.89 o
   8   8   5       18.39       18.54      2.85 o
   9   8   5        2.76        2.63      3.34 o
  10   8   5        2.08        6.89      2.51 o
  11   8   5        0.70        1.97      2.23 o
 -11   9   5        1.10        0.06      2.24 o
 -10   9   5        1.71       -0.87      1.97 o
  -9   9   5        8.18        3.43      2.52 o
  -8   9   5        8.59        8.94      1.87 o
  -7   9   5       53.06       55.09      4.50 o
  -6   9   5       29.69       31.48      5.22 o
  -5   9   5       76.69       76.54      6.98 o
  -4   9   5        7.22        8.25      3.90 o
  -3   9   5        0.37        3.56      3.41 o
  -2   9   5        3.05       -0.65      2.21 o
  -1   9   5        2.31        0.69      2.17 o
   0   9   5       33.27       31.27      3.11 o
   1   9   5       63.91       60.04      2.96 o
   2   9   5        0.11        0.38      1.85 o
   3   9   5        0.02       -0.14      2.61 o
   4   9   5       12.04       12.94      2.61 o
   5   9   5        9.43       11.37      3.94 o
   6   9   5        1.99        3.98      3.71 o
   7   9   5        1.83        2.29      3.49 o
   8   9   5        7.54       11.22      4.43 o
  -6  10   5        6.19        4.28      4.28 o
  -5  10   5       28.18       21.95      4.95 o
  -4  10   5        4.20        6.68      4.09 o
  -3  10   5       51.16       50.24      5.55 o
  -2  10   5       24.76       24.54      4.58 o
  -1  10   5       24.34       18.84      4.16 o
   0  10   5        0.03        0.34      3.23 o
   1  10   5       12.20       16.52      2.23 o
   2  10   5        7.19       11.21      2.35 o
   3  10   5        9.78       14.73      2.57 o
   4  10   5        0.36        9.16      3.75 o
 -20   0   6       24.48       40.45      8.29 o
 -19   0   6       31.10       35.16      7.35 o
 -18   0   6       43.69       35.77      5.02 o
 -17   0   6        5.88       -0.44      3.27 o
 -16   0   6       41.82       47.74      6.75 o
 -15   0   6       15.49        8.86      2.05 o
 -14   0   6        2.60       -1.45      1.45 o
 -13   0   6       90.88       73.07      3.02 o
 -12   0   6       62.90       72.55      2.60 o
 -11   0   6      186.04      193.01      4.76 o
 -10   0   6      107.15      113.82      3.52 o
  -9   0   6      412.98      429.46      7.40 o
  -8   0   6       11.04        2.73      1.13 o
  -7   0   6      108.33       92.43      2.43 o
  -6   0   6       64.03       95.17      2.83 o
  -5   0   6       31.51       16.78      1.02 o
  -4   0   6     2798.47     3074.13     29.53 o
  -3   0   6     1172.74     1159.64     11.71 o
  -2   0   6     5275.19     5607.40     57.12 o
  -1   0   6     7094.02     7162.92     79.64 o
   0   0   6     3112.67     3233.37     36.63 o
   1   0   6      121.88      122.09      3.38 o
   2   0   6      731.43      681.50     10.84 o
   3   0   6     5666.08     5860.18     73.39 o
   4   0   6      990.08     1070.11     14.86 o
   5   0   6       61.49       49.95      2.48 o
   6   0   6       14.52       19.66      1.86 o
   7   0   6       98.56      107.87      3.82 o
   8   0   6      295.87      323.19      7.38 o
   9   0   6       33.85       45.71      3.44 o
  10   0   6       46.35       45.84      2.11 o
  11   0   6        3.59        6.18      2.15 o
  12   0   6       12.54        7.65      3.17 o
  13   0   6       11.14        4.93      3.98 o
  14   0   6      105.02      105.61      6.85 o
  15   0   6       26.30       28.77      4.80 o
  16   0   6        0.00        2.16      4.00 o
  17   0   6        9.51       16.58      7.86 o
  18   0   6        9.24        8.48      6.42 o
 -20   1   6       28.89       37.02      5.23 o
 -19   1   6       12.71       14.70      4.36 o
 -18   1   6        0.08       -0.04      2.89 o
 -17   1   6       72.73       69.61      4.71 o
 -16   1   6        1.42        2.29      2.07 o
 -15   1   6       18.52       12.44      1.78 o
 -14   1   6       57.48       47.98      2.01 o
 -13   1   6       79.73       64.79      2.17 o
 -12   1   6       10.79       10.08      1.21 o
 -11   1   6       86.92       93.13      2.17 o
 -10   1   6      554.50      575.14      6.25 o
  -9   1   6       44.39       49.09      1.42 o
  -8   1   6       48.88       62.17      1.59 o
  -7   1   6        0.10        1.51      0.95 o
  -6   1   6     1063.92     1111.26      9.22 o
  -5   1   6     3509.19     3697.37     28.23 o
  -4   1   6      561.70      593.64      4.99 o
  -3   1   6     2222.20     2317.14     17.14 o
  -2   1   6      996.38      991.83      8.08 o
  -1   1   6      151.99      150.54      2.45 o
   0   1   6     1378.23     1333.52     11.16 o
   1   1   6        0.02       -0.31      0.31 o
   2   1   6       33.94       33.52      1.51 o
   3   1   6      803.49      888.94      8.83 o
   4   1   6      196.64      235.02      3.45 o
   5   1   6      571.93      528.61      6.34 o
   6   1   6       38.62       57.53      2.43 o
   7   1   6       66.96       73.48      2.12 o
   8   1   6        1.00       -0.90      0.99 o
   9   1   6      210.83      204.00      4.13 o
  10   1   6       75.24       56.14      2.18 o
  11   1   6        0.99       -0.44      1.60 o
  12   1   6       39.84       32.42      2.49 o
  13   1   6        9.67        9.09      2.45 o
  14   1   6       71.89       77.05      4.20 o
  15   1   6        0.02       -0.33      2.61 o
  16   1   6        1.13       -0.43      4.19 o
  17   1   6       34.14       36.54      4.62 o
 -20   2   6       16.54       21.95      4.21 o
 -19   2   6       75.32       90.11      5.59 o
 -18   2   6        3.93       -0.71      2.94 o
 -17   2   6        0.22       -0.22      2.27 o
 -16   2   6       65.10       73.05      3.43 o
 -15   2   6       44.93       40.99      2.55 o
 -14   2   6       51.93       41.01      2.24 o
 -13   2   6        0.61       -1.12      1.12 o
 -12   2   6       26.91       23.24      1.48 o
 -11   2   6       73.52       80.01      2.14 o
 -10   2   6      163.14      172.75      2.76 o
  -9   2   6       45.23       53.13      1.52 o
  -8   2   6      320.52      314.50      3.66 o
  -7   2   6       17.09       18.11      1.14 o
  -6   2   6      199.79      189.78      2.26 o
  -5   2   6      181.91      215.81      3.20 o
  -4   2   6        2.44        2.02      0.56 o
  -3   2   6       12.20        9.21      0.58 o
  -2   2   6      603.52      614.20      5.52 o
  -1   2   6      735.42      704.21      6.97 o
   0   2   6      124.28      119.29      2.05 o
   1   2   6       12.70        9.39      0.63 o
   2   2   6       35.05       39.50      1.10 o
   3   2   6      524.54      550.22      5.01 o
   4   2   6        3.84        1.35      0.78 o
   5   2   6       53.44       58.51      1.48 o
   6   2   6      311.12      317.71      4.03 o
   7   2   6      101.54      101.59      2.00 o
   8   2   6      306.61      297.87      4.62 o
   9   2   6       24.19       18.25      2.43 o
  10   2   6      150.94      151.70      3.63 o
  11   2   6       51.51       44.11      2.23 o
  12   2   6       18.67       13.20      2.02 o
  13   2   6        2.97        2.11      1.92 o
  14   2   6       23.05       28.12      3.54 o
  15   2   6       38.16       33.66      4.06 o
  16   2   6       20.21       21.05      4.75 o
  17   2   6       14.76       28.21      5.13 o
 -20   3   6        3.64        3.20      4.40 o
 -19   3   6        4.97       15.25      5.23 o
 -18   3   6        1.34       -1.47      2.79 o
 -17   3   6        2.67        1.17      2.31 o
 -16   3   6        0.87       -2.04      2.04 o
 -15   3   6      183.31      182.47      4.84 o
 -14   3   6       12.57       11.96      1.73 o
 -13   3   6       21.13       22.43      2.01 o
 -12   3   6        6.84        5.27      1.38 o
 -11   3   6       11.55       12.54      1.35 o
 -10   3   6      365.76      359.12      4.54 o
  -9   3   6       14.15       15.37      1.08 o
  -8   3   6       37.69       39.01      1.24 o
  -7   3   6       16.65       19.25      1.53 o
  -6   3   6      254.05      283.80      3.08 o
  -5   3   6      550.96      566.65      5.12 o
  -4   3   6      348.36      350.71      3.43 o
  -3   3   6      303.39      358.93      3.55 o
  -2   3   6        9.68       11.62      0.68 o
  -1   3   6       44.45       52.10      1.20 o
   0   3   6      913.71      935.49      8.52 o
   1   3   6       16.02       19.63      1.35 o
   2   3   6        2.43        5.30      0.73 o
   3   3   6       23.39       19.12      0.93 o
   4   3   6      995.10      989.66      9.37 o
   5   3   6     1281.42     1324.14     14.26 o
   6   3   6       47.28       52.06      1.79 o
   7   3   6        2.72       -0.08      0.96 o
   8   3   6       63.67       62.52      2.60 o
   9   3   6       17.77       15.01      1.56 o
  10   3   6       13.52        8.86      1.52 o
  11   3   6        1.08       -1.35      1.35 o
  12   3   6        8.39        9.08      3.00 o
  13   3   6        0.81        0.41      2.86 o
  14   3   6       10.62       13.28      4.06 o
  15   3   6        0.52       -0.85      3.47 o
  16   3   6        0.10        1.49      4.18 o
  17   3   6        0.57       -0.10      4.20 o
 -19   4   6        1.06       -2.95      2.95 o
 -18   4   6        0.17        1.02      3.01 o
 -17   4   6       28.76       28.70      3.61 o
 -16   4   6      112.01      127.37      5.80 o
 -15   4   6        4.35        4.28      2.52 o
 -14   4   6       22.35       26.41      2.45 o
 -13   4   6      129.84      130.84      3.74 o
 -12   4   6        1.40       -1.31      1.31 o
 -11   4   6       51.78       47.88      2.18 o
 -10   4   6        9.91        8.38      1.27 o
  -9   4   6       62.55       63.75      1.93 o
  -8   4   6      149.89      154.81      2.46 o
  -7   4   6      250.80      252.86      2.97 o
  -6   4   6        2.41        0.93      0.63 o
  -5   4   6      115.28      119.02      1.74 o
  -4   4   6      927.87      917.66      8.01 o
  -3   4   6      424.48      453.08      4.33 o
  -2   4   6      158.76      175.35      2.35 o
  -1   4   6      174.30      163.50      2.15 o
   0   4   6       78.43       82.88      1.53 o
   1   4   6       26.62       22.51      0.92 o
   2   4   6        5.64        3.16      0.67 o
   3   4   6      425.40      415.57      4.77 o
   4   4   6        9.58       12.48      0.95 o
   5   4   6       26.94       26.78      1.59 o
   6   4   6      173.19      164.53      3.04 o
   7   4   6      113.58      117.72      3.08 o
   8   4   6       39.50       35.75      2.79 o
   9   4   6        3.82        1.39      2.14 o
  10   4   6       13.86       11.67      3.07 o
  11   4   6       38.01       34.86      3.25 o
  12   4   6        8.11        2.52      2.37 o
  13   4   6        3.29        6.42      2.93 o
  14   4   6        7.81       15.19      3.32 o
  15   4   6        2.58        2.86      3.95 o
  16   4   6        4.03        8.53      4.35 o
 -18   5   6        2.26        0.21      3.89 o
 -17   5   6        3.10       -0.34      2.68 o
 -16   5   6        4.92        5.01      2.75 o
 -15   5   6       30.45       26.87      2.77 o
 -14   5   6       30.03       28.06      2.69 o
 -13   5   6       77.41       80.47      3.65 o
 -12   5   6        0.32        0.06      1.67 o
 -11   5   6        1.11       -1.44      1.44 o
 -10   5   6        7.19        2.66      1.44 o
  -9   5   6      133.68      128.46      2.93 o
  -8   5   6        0.01       -0.84      0.84 o
  -7   5   6       79.20       78.81      1.76 o
  -6   5   6       74.36       69.56      2.04 o
  -5   5   6       50.05       44.78      1.39 o
  -4   5   6        7.64        6.36      0.80 o
  -3   5   6       25.85       27.65      1.05 o
  -2   5   6        1.23        0.56      0.70 o
  -1   5   6       63.13       64.27      1.68 o
   0   5   6       74.97       70.25      1.76 o
   1   5   6       35.00       35.51      1.08 o
   2   5   6      244.35      255.45      3.29 o
   3   5   6       22.42       22.57      1.21 o
   4   5   6        0.63        2.43      0.99 o
   5   5   6       99.12       86.13      2.63 o
   6   5   6        0.08       -0.45      1.33 o
   7   5   6      130.72      123.46      4.43 o
   8   5   6       63.88       62.37      3.38 o
   9   5   6        1.68        1.11      1.91 o
  10   5   6       24.03       20.56      2.73 o
  11   5   6       44.02       59.82      3.80 o
  12   5   6       14.54       15.17      4.92 o
  13   5   6        0.00       -2.62      2.62 o
  14   5   6       71.83       85.90      5.19 o
  15   5   6        0.49       -0.07      3.08 o
 -17   6   6       17.38       17.93      3.31 o
 -16   6   6        0.96       -2.13      2.64 o
 -15   6   6       16.59       15.57      2.60 o
 -14   6   6        0.53       -2.10      2.61 o
 -13   6   6       22.19       23.10      2.42 o
 -12   6   6        2.74        1.95      2.07 o
 -11   6   6      178.83      169.09      4.46 o
 -10   6   6        6.56        2.55      1.77 o
  -9   6   6        9.50        9.72      2.08 o
  -8   6   6       11.85       10.25      1.96 o
  -7   6   6      294.70      299.56      7.17 o
  -6   6   6      721.33      716.24      9.68 o
  -5   6   6       72.44       68.26      2.31 o
  -4   6   6      636.63      609.09      9.40 o
  -3   6   6        3.54       -1.03      1.03 o
  -2   6   6       67.32       62.74      3.12 o
  -1   6   6        9.71       11.48      1.28 o
   0   6   6      129.96      140.96      2.99 o
   1   6   6      101.48       91.95      2.47 o
   2   6   6       25.64       29.68      1.74 o
   3   6   6        9.36       11.39      1.11 o
   4   6   6       31.90       22.33      1.49 o
   5   6   6       97.36       89.67      3.04 o
   6   6   6        5.89        6.04      1.55 o
   7   6   6       20.05       20.90      2.25 o
   8   6   6        2.09        5.67      2.01 o
   9   6   6       64.78       61.18      3.50 o
  10   6   6        1.35       -1.87      2.16 o
  11   6   6        1.17       -0.22      2.32 o
  12   6   6        0.30        1.30      2.64 o
  13   6   6       12.15       17.96      3.35 o
  14   6   6        0.15        3.57      2.97 o
 -15   7   6       17.90       12.18      2.33 o
 -14   7   6        0.75       -1.14      1.78 o
 -13   7   6        4.72        8.61      2.78 o
 -12   7   6        1.27        4.08      2.43 o
 -11   7   6        3.86        5.19      2.30 o
 -10   7   6       13.48       13.94      2.38 o
  -9   7   6        2.57        3.66      2.07 o
  -8   7   6       11.48       11.75      3.02 o
  -7   7   6       97.13       90.05      3.60 o
  -6   7   6        2.04        0.22      2.72 o
  -5   7   6      146.95      144.98      3.46 o
  -4   7   6        1.46       -0.51      1.25 o
  -3   7   6      226.99      238.87      4.11 o
  -2   7   6      331.22      342.51      5.19 o
  -1   7   6       23.27       21.36      2.01 o
   0   7   6       29.29       30.97      1.62 o
   1   7   6        0.02       -1.09      1.09 o
   2   7   6      140.49      136.53      3.19 o
   3   7   6        0.02       -1.17      1.17 o
   4   7   6       45.43       45.27      2.54 o
   5   7   6      174.07      162.39      3.86 o
   6   7   6        6.00        7.20      1.78 o
   7   7   6       23.65       22.01      2.29 o
   8   7   6        7.12        2.54      1.95 o
   9   7   6        1.31       -0.26      1.96 o
  10   7   6        5.34        9.21      2.41 o
  11   7   6        5.29        4.40      2.51 o
  12   7   6       41.89       47.30      3.87 o
 -13   8   6        1.15        2.84      2.58 o
 -12   8   6       12.74       13.61      2.80 o
 -11   8   6        0.14        1.87      2.40 o
 -10   8   6       12.95        7.17      2.39 o
  -9   8   6        0.08       -0.46      1.90 o
  -8   8   6        0.37       -1.67      1.67 o
  -7   8   6        7.90        6.19      1.76 o
  -6   8   6       18.97       17.58      3.10 o
  -5   8   6       79.04       80.21      5.76 o
  -4   8   6       19.87       15.58      1.96 o
  -3   8   6        3.26        1.29      2.81 o
  -2   8   6        0.70       -0.29      1.34 o
  -1   8   6        0.95       -0.64      1.36 o
   0   8   6       14.55       10.06      1.70 o
   1   8   6        0.10       -1.19      1.68 o
   2   8   6        5.93        6.94      2.03 o
   3   8   6        0.25       -0.50      2.40 o
   4   8   6        1.00        2.18      2.07 o
   5   8   6       22.56       21.35      4.20 o
   6   8   6       12.33       13.85      4.09 o
   7   8   6        2.32        2.07      2.18 o
   8   8   6       47.57       64.83      3.13 o
   9   8   6       57.07       79.24      3.75 o
  10   8   6        0.61        7.82      2.33 o
 -11   9   6       29.36       32.12      5.33 o
 -10   9   6        0.67        1.23      2.05 o
  -9   9   6        8.35        7.84      2.23 o
  -8   9   6        0.04       -1.54      1.70 o
  -7   9   6        0.30       -1.85      1.85 o
  -6   9   6       14.01       15.68      4.84 o
  -5   9   6        0.89        1.73      3.68 o
  -4   9   6        5.89        2.36      3.75 o
  -3   9   6        1.40       -2.36      3.15 o
  -2   9   6        0.41        1.73      3.26 o
  -1   9   6       28.91       39.28      4.73 o
   0   9   6        2.86        5.39      2.12 o
   1   9   6       10.46       10.91      2.19 o
   2   9   6       12.40       18.45      4.90 o
   3   9   6        8.93       13.74      2.53 o
   4   9   6       79.08       95.98      7.39 o
   5   9   6       14.04        9.94      3.94 o
   6   9   6       33.25       39.40      5.55 o
   7   9   6        0.35       -3.64      3.64 o
  -6  10   6        0.30       -3.64      3.64 o
  -5  10   6       20.50       23.64      5.07 o
  -4  10   6        7.59        6.79      4.05 o
  -3  10   6       15.81       22.29      4.77 o
  -2  10   6        2.19        0.08      3.56 o
  -1  10   6       11.98       14.15      4.09 o
   0  10   6        3.07        1.58      3.56 o
   1  10   6       10.28       10.62      2.30 o
   2  10   6       31.48       38.03      3.16 o
   3  10   6       15.55       26.43      3.98 o
 -20   1   7        4.89       13.31      3.81 o
 -19   1   7        0.44       -2.33      3.08 o
 -18   1   7       11.26        9.23      3.17 o
 -17   1   7      128.93      130.04      7.44 o
 -16   1   7       20.48       25.53      2.11 o
 -15   1   7        1.85        1.69      1.25 o
 -14   1   7      103.44      105.81      3.24 o
 -13   1   7       21.75       20.45      1.50 o
 -12   1   7       43.95       46.10      1.82 o
 -11   1   7       28.87       27.60      1.33 o
 -10   1   7       41.87       52.46      1.91 o
  -9   1   7      146.29      153.76      2.77 o
  -8   1   7       42.96       47.62      1.46 o
  -7   1   7     1557.47     1606.44     13.69 o
  -6   1   7        0.25       -0.23      0.54 o
  -5   1   7     2412.86     2449.68     19.12 o
  -4   1   7     1017.67     1089.46      9.43 o
  -3   1   7      412.93      463.87      4.76 o
  -2   1   7      631.98      665.75      6.77 o
  -1   1   7     1383.34     1462.39     12.91 o
   0   1   7        3.03        4.05      0.65 o
   1   1   7       27.55       33.53      1.17 o
   2   1   7      449.47      492.21      5.41 o
   3   1   7      864.94      898.19      9.67 o
   4   1   7       37.44       52.04      1.63 o
   5   1   7       14.97       19.40      1.24 o
   6   1   7       24.18       27.08      1.35 o
   7   1   7       11.54       15.57      1.23 o
   8   1   7        9.97       14.64      1.47 o
   9   1   7       25.10       23.21      2.00 o
  10   1   7        3.15       -1.09      1.09 o
  11   1   7       36.65       34.42      2.51 o
  12   1   7      106.46       89.96      4.29 o
  13   1   7       95.95       94.22      4.48 o
  14   1   7       44.42       42.17      3.53 o
  15   1   7       42.11       41.60      5.20 o
  16   1   7       34.93       47.00      7.08 o
  17   1   7       72.80       69.38      5.57 o
 -20   2   7       59.81       81.34      5.88 o
 -19   2   7        0.09        2.41      3.35 o
 -18   2   7       13.35        8.42      3.37 o
 -17   2   7        0.18       -0.94      2.25 o
 -16   2   7        4.38        3.79      1.82 o
 -15   2   7       17.94       16.71      2.05 o
 -14   2   7       42.03       28.75      2.04 o
 -13   2   7       52.35       34.11      1.89 o
 -12   2   7        1.83       -1.07      1.07 o
 -11   2   7       93.67       85.15      2.29 o
 -10   2   7      233.49      237.28      3.48 o
  -9   2   7       12.07       17.02      1.22 o
  -8   2   7      259.51      295.58      4.11 o
  -7   2   7      184.12      196.31      2.73 o
  -6   2   7       71.48       73.92      1.49 o
  -5   2   7     2009.26     2180.60     17.98 o
  -4   2   7     1412.20     1496.62     13.31 o
  -3   2   7       18.98       21.92      0.84 o
  -2   2   7      248.78      240.50      2.86 o
  -1   2   7      340.53      389.70      4.36 o
   0   2   7     1307.03     1284.78     10.92 o
   1   2   7       18.55       18.56      1.01 o
   2   2   7      746.81      750.78      8.16 o
   3   2   7      364.55      369.53      5.39 o
   4   2   7      221.26      223.20      3.14 o
   5   2   7       14.49       16.92      0.91 o
   6   2   7        1.28        0.63      0.70 o
   7   2   7      372.81      369.92      4.70 o
   8   2   7      385.83      368.79      6.54 o
   9   2   7      373.27      340.89      6.44 o
  10   2   7      281.77      266.23      5.09 o
  11   2   7        0.91        0.50      1.71 o
  12   2   7       13.75       21.64      2.32 o
  13   2   7        0.07        1.50      2.67 o
  14   2   7        7.27       -0.61      2.81 o
  15   2   7      137.54      149.33      8.80 o
  16   2   7        5.69       15.66      9.17 o
  17   2   7        3.18        4.72      4.37 o
 -20   3   7       27.03       34.67      5.49 o
 -19   3   7        3.05        6.47      4.75 o
 -18   3   7        1.49        0.09      2.77 o
 -17   3   7       46.24       38.32      3.29 o
 -16   3   7        5.28        4.08      1.89 o
 -15   3   7        0.68       -1.64      1.64 o
 -14   3   7       11.75        6.10      1.62 o
 -13   3   7        2.56        2.75      1.44 o
 -12   3   7      149.34      145.26      3.60 o
 -11   3   7        0.05       -1.25      1.25 o
 -10   3   7       40.02       38.75      1.50 o
  -9   3   7      241.51      243.06      3.48 o
  -8   3   7        0.34        1.15      0.68 o
  -7   3   7        3.12        3.10      0.63 o
  -6   3   7      360.24      374.91      4.03 o
  -5   3   7       13.55       20.74      0.98 o
  -4   3   7       11.43        7.20      0.68 o
  -3   3   7      308.97      305.56      3.02 o
  -2   3   7      615.63      657.30      6.37 o
  -1   3   7     1491.63     1560.35     13.75 o
   0   3   7       58.07       62.67      1.41 o
   1   3   7      361.19      384.13      4.45 o
   2   3   7        4.84        3.19      0.58 o
   3   3   7       89.76       98.89      1.89 o
   4   3   7      448.80      409.22      4.63 o
   5   3   7       22.49       23.09      1.07 o
   6   3   7      663.61      655.87      9.33 o
   7   3   7       63.70       54.38      2.47 o
   8   3   7       35.35       33.61      2.19 o
   9   3   7       66.16       55.26      3.07 o
  10   3   7       73.77       72.14      2.72 o
  11   3   7        2.22        3.39      2.01 o
  12   3   7       50.39       51.96      5.38 o
  13   3   7       35.54       40.79      3.82 o
  14   3   7        1.25       -1.24      3.30 o
  15   3   7        7.43        8.56      4.28 o
  16   3   7       28.90       39.45      5.63 o
 -19   4   7        5.83        5.93      3.51 o
 -18   4   7        0.00       -1.09      2.89 o
 -17   4   7        1.26        2.55      2.79 o
 -16   4   7       34.10       38.69      3.74 o
 -15   4   7      125.73      138.86      4.83 o
 -14   4   7       23.33       21.96      2.25 o
 -13   4   7        0.02       -1.21      1.48 o
 -12   4   7       19.53       15.96      1.82 o
 -11   4   7        0.47       -1.22      1.22 o
 -10   4   7       88.12       87.43      2.74 o
  -9   4   7       12.18       12.76      1.08 o
  -8   4   7       33.12       38.05      1.25 o
  -7   4   7        4.05        4.49      0.77 o
  -6   4   7      150.54      151.59      2.16 o
  -5   4   7      486.98      510.35      4.81 o
  -4   4   7        0.07       -0.62      0.62 o
  -3   4   7        0.34       -0.64      0.64 o
  -2   4   7      266.52      279.92      3.46 o
  -1   4   7      522.65      577.88      6.07 o
   0   4   7     1031.78     1076.61      9.86 o
   1   4   7      156.18      158.53      2.48 o
   2   4   7       74.03       81.77      1.81 o
   3   4   7       37.31       40.52      1.30 o
   4   4   7      348.58      356.06      4.74 o
   5   4   7      835.97      820.15      8.68 o
   6   4   7       47.34       49.42      2.09 o
   7   4   7       37.82       33.79      4.55 o
   8   4   7        9.90        7.44      2.15 o
   9   4   7       25.31       23.32      2.65 o
  10   4   7       58.66       49.67      3.49 o
  11   4   7        0.12        0.30      2.17 o
  12   4   7        3.70       -0.76      2.36 o
  13   4   7       47.43       52.41      4.22 o
  14   4   7        0.63        1.19      3.92 o
  15   4   7        5.25       -2.60      3.97 o
  16   4   7       22.51       37.03      8.44 o
 -18   5   7        1.34        2.71      2.99 o
 -17   5   7        0.41       -2.68      2.68 o
 -16   5   7        3.93        1.19      2.65 o
 -15   5   7        6.93        4.31      2.25 o
 -14   5   7       32.49       38.88      2.94 o
 -13   5   7        0.30       -0.81      1.57 o
 -12   5   7       58.25       64.30      2.88 o
 -11   5   7       46.48       38.05      2.27 o
 -10   5   7       11.51        7.55      1.55 o
  -9   5   7        0.81       -0.59      1.12 o
  -8   5   7      166.00      158.40      3.55 o
  -7   5   7      112.21      113.59      2.12 o
  -6   5   7      811.12      810.48      8.46 o
  -5   5   7       40.87       44.52      2.16 o
  -4   5   7        0.63        1.26      0.82 o
  -3   5   7      176.58      202.21      4.13 o
  -2   5   7       26.90       28.33      1.51 o
  -1   5   7      154.80      152.11      2.90 o
   0   5   7       52.69       53.60      1.68 o
   1   5   7       48.12       50.58      1.51 o
   2   5   7        5.79        2.94      0.83 o
   3   5   7       12.26       14.98      1.25 o
   4   5   7        0.38       -0.13      1.11 o
   5   5   7       50.31       43.43      2.28 o
   6   5   7       25.22       24.30      2.02 o
   7   5   7        0.30       -1.81      1.81 o
   8   5   7      171.60      162.87      5.44 o
   9   5   7       44.08       47.89      5.08 o
  10   5   7       40.11       40.27      3.28 o
  11   5   7        0.49        3.34      2.39 o
  12   5   7       23.32       29.04      3.48 o
  13   5   7        5.07        5.92      3.00 o
  14   5   7       11.70       14.82      3.54 o
  15   5   7        7.60        5.74      5.03 o
 -17   6   7        3.74        0.30      2.79 o
 -16   6   7       13.70        7.10      2.90 o
 -15   6   7       28.94       29.98      2.97 o
 -14   6   7        9.04        2.95      2.22 o
 -13   6   7        0.04        0.50      1.87 o
 -12   6   7        0.35       -0.66      1.69 o
 -11   6   7        5.02        3.77      1.72 o
 -10   6   7       99.25       97.91      3.28 o
  -9   6   7       38.42       41.54      2.59 o
  -8   6   7        1.10       -0.43      1.55 o
  -7   6   7      271.15      278.68      5.15 o
  -6   6   7      278.74      287.99      4.72 o
  -5   6   7       85.93       81.40      2.39 o
  -4   6   7       62.46       64.69      2.42 o
  -3   6   7       47.43       44.96      1.79 o
  -2   6   7       75.46       75.77      2.24 o
  -1   6   7      120.27      103.59      2.94 o
   0   6   7       63.03       58.16      2.42 o
   1   6   7        2.45       -0.52      1.25 o
   2   6   7       61.46       59.33      2.00 o
   3   6   7        5.52        5.84      1.25 o
   4   6   7       84.61       74.20      2.84 o
   5   6   7       17.13       13.25      1.72 o
   6   6   7        8.69       10.57      2.05 o
   7   6   7        9.34        7.31      2.10 o
   8   6   7        7.79        8.98      2.27 o
   9   6   7        1.88        2.03      2.54 o
  10   6   7        0.03       -1.13      2.45 o
  11   6   7        2.50        0.14      2.50 o
  12   6   7       18.24       23.54      3.44 o
  13   6   7        4.71       10.61      3.13 o
 -15   7   7        1.42        2.10      2.22 o
 -14   7   7        0.64        0.24      2.67 o
 -13   7   7        6.20       10.96      2.80 o
 -12   7   7        9.39        8.82      2.62 o
 -11   7   7       89.75       95.45      4.73 o
 -10   7   7        0.14       -0.55      2.04 o
  -9   7   7        8.72        5.61      2.36 o
  -8   7   7        0.07       -1.60      2.63 o
  -7   7   7       31.31       31.59      2.47 o
  -6   7   7        2.31        0.22      1.29 o
  -5   7   7        0.21       -1.19      1.19 o
  -4   7   7        1.38        0.83      1.38 o
  -3   7   7      224.39      224.66      4.65 o
  -2   7   7      129.60      126.30      5.36 o
  -1   7   7      107.52      104.14      3.12 o
   0   7   7      324.65      301.54      6.32 o
   1   7   7       57.73       55.14      4.92 o
   2   7   7        0.00       -1.17      1.46 o
   3   7   7       13.25       15.52      1.89 o
   4   7   7        0.09       -1.25      1.25 o
   5   7   7        3.69        0.26      1.64 o
   6   7   7        6.72        6.69      1.88 o
   7   7   7        3.85        5.10      1.95 o
   8   7   7        0.97       -1.32      1.92 o
   9   7   7        1.33       -0.80      2.13 o
  10   7   7       29.70       36.40      5.97 o
  11   7   7       43.19       60.32      4.04 o
  12   7   7       22.40       23.57      3.38 o
 -13   8   7       23.53       26.50      3.39 o
 -12   8   7        4.47        3.93      2.63 o
 -11   8   7       46.88       54.95      3.94 o
 -10   8   7       35.46       38.32      3.19 o
  -9   8   7        8.44        8.86      2.24 o
  -8   8   7        8.70       10.82      2.10 o
  -7   8   7        8.85        8.64      1.90 o
  -6   8   7        9.16       11.16      1.85 o
  -5   8   7        3.24        4.84      2.59 o
  -4   8   7       62.39       63.13      2.79 o
  -3   8   7       16.17       15.03      1.66 o
  -2   8   7       12.30       12.80      1.88 o
  -1   8   7       24.99       24.70      2.15 o
   0   8   7        2.58        2.69      2.13 o
   1   8   7        0.13       -1.59      1.91 o
   2   8   7        0.05       -0.27      1.91 o
   3   8   7        5.97        3.83      2.13 o
   4   8   7       40.38       43.07      4.99 o
   5   8   7        0.62       -0.67      1.69 o
   6   8   7        1.84        5.36      2.02 o
   7   8   7        4.19        0.58      1.67 o
   8   8   7        4.30        6.65      2.42 o
   9   8   7       18.74       27.36      2.72 o
  10   8   7       30.88       57.58      5.50 o
 -10   9   7       12.48       14.04      2.46 o
  -9   9   7        5.55        4.31      2.91 o
  -8   9   7        3.43       -0.08      1.82 o
  -7   9   7        3.01        2.48      2.45 o
  -6   9   7        9.65        8.67      4.39 o
  -5   9   7       26.15       31.25      5.44 o
  -4   9   7        1.39        6.00      4.05 o
  -3   9   7       15.31       11.26      4.16 o
  -2   9   7       71.17       72.60      6.64 o
  -1   9   7        1.16        0.59      1.78 o
   0   9   7        1.67        2.43      1.95 o
   1   9   7        0.34        1.02      1.96 o
   2   9   7        0.45        4.22      2.27 o
   3   9   7       15.39       17.24      2.73 o
   4   9   7        8.59       11.89      4.28 o
   5   9   7       21.16       27.35      4.99 o
   6   9   7        2.96        3.11      4.13 o
   7   9   7       40.63       38.72      6.15 o
  -5  10   7       52.73       52.23      6.49 o
  -4  10   7        1.93       -0.26      3.86 o
  -3  10   7       10.64       17.71      4.54 o
  -2  10   7        0.08        4.20      4.01 o
  -1  10   7        0.17       -2.40      3.38 o
   0  10   7        0.02       -0.37      1.93 o
   1  10   7        5.00        5.85      2.34 o
 -20   0   8        0.03       -2.66      5.74 o
 -19   0   8        3.02       -4.95      4.95 o
 -18   0   8       73.81       77.39      7.49 o
 -17   0   8       41.84       46.81      5.07 o
 -16   0   8        3.24       -3.02      3.02 o
 -15   0   8       38.24       38.62      2.67 o
 -14   0   8       21.93       20.34      2.10 o
 -13   0   8      196.55      181.97      4.85 o
 -12   0   8        1.79       -1.23      1.58 o
 -11   0   8      130.56      140.83      5.45 o
 -10   0   8       28.59       31.64      2.06 o
  -9   0   8      180.58      166.11      4.16 o
  -8   0   8      580.49      584.93      8.39 o
  -7   0   8      270.88      228.77      4.20 o
  -6   0   8       79.16       99.14      2.58 o
  -5   0   8     2591.78     2799.51     32.31 o
  -4   0   8     2693.07     2865.61     36.86 o
  -3   0   8     1473.20     1615.32     21.47 o
  -2   0   8       25.30       20.50      1.46 o
  -1   0   8     2444.25     2639.21     30.42 o
   0   0   8     1276.47     1352.67     18.27 o
   1   0   8     2218.30     2438.33     39.98 o
   2   0   8      167.59      159.61      3.67 o
   3   0   8     2668.98     2756.06     35.77 o
   4   0   8      935.13     1005.15     16.75 o
   5   0   8       66.58       72.05      3.23 o
   6   0   8        1.76        1.60      1.47 o
   7   0   8      105.01      103.57      4.08 o
   8   0   8        6.60        7.22      2.09 o
   9   0   8        2.51        2.71      1.90 o
  10   0   8       12.96       11.32      4.41 o
  11   0   8       55.95       46.51      4.67 o
  12   0   8        0.11        1.91      3.15 o
  13   0   8      217.81      245.99      9.88 o
  14   0   8        5.99        2.94      3.64 o
  15   0   8       68.02       85.51     11.48 o
  16   0   8        3.42        3.33      4.28 o
 -20   1   8       21.36       24.34      5.82 o
 -19   1   8        9.54        0.81      3.35 o
 -18   1   8       27.79       21.79      4.18 o
 -17   1   8        2.02       -1.78      4.52 o
 -16   1   8        0.48       -1.50      1.50 o
 -15   1   8        3.67        2.85      1.47 o
 -14   1   8        2.99        1.97      1.44 o
 -13   1   8       84.44       86.58      2.89 o
 -12   1   8       69.71       78.59      2.55 o
 -11   1   8       63.62       64.23      1.90 o
 -10   1   8        8.77       11.47      1.16 o
  -9   1   8        3.46        2.65      0.97 o
  -8   1   8      260.41      288.20      3.75 o
  -7   1   8       31.56       37.16      1.30 o
  -6   1   8      899.32      865.40      7.94 o
  -5   1   8     2323.68     2489.03     21.56 o
  -4   1   8      727.80      782.27      7.56 o
  -3   1   8      861.80      895.07      8.95 o
  -2   1   8      108.13      111.84      2.19 o
  -1   1   8       37.50       41.75      1.40 o
   0   1   8      968.78     1019.86     10.05 o
   1   1   8        5.67        1.89      0.68 o
   2   1   8       31.36       25.25      1.16 o
   3   1   8       38.57       38.42      1.43 o
   4   1   8       32.07       36.65      1.44 o
   5   1   8       18.88       30.76      1.40 o
   6   1   8        0.47        0.44      0.90 o
   7   1   8       15.97       12.63      1.58 o
   8   1   8        1.86        4.84      1.33 o
   9   1   8      103.61       87.02      3.36 o
  10   1   8       91.46       86.62      3.51 o
  11   1   8        0.02       -2.03      2.03 o
  12   1   8       14.03       17.30      2.69 o
  13   1   8       31.70       24.92      3.10 o
  14   1   8        5.67        4.41      2.71 o
  15   1   8       88.89       93.08      5.71 o
  16   1   8       14.98       13.60      4.11 o
 -20   2   8       25.47       27.23      4.48 o
 -19   2   8       19.98       19.97      3.97 o
 -18   2   8        2.81        1.37      3.29 o
 -17   2   8        2.35        0.54      2.37 o
 -16   2   8       42.01       40.28      3.38 o
 -15   2   8        4.33        3.01      1.74 o
 -14   2   8        0.74       -1.52      1.52 o
 -13   2   8       35.89       34.48      2.39 o
 -12   2   8       42.47       39.72      1.92 o
 -11   2   8        1.14       -0.68      1.03 o
 -10   2   8      125.79      132.67      2.60 o
  -9   2   8        0.30        1.23      0.74 o
  -8   2   8      124.59      129.70      2.13 o
  -7   2   8       83.78       87.57      1.71 o
  -6   2   8       23.68       19.72      1.03 o
  -5   2   8      340.96      361.48      4.15 o
  -4   2   8        0.86        0.99      0.73 o
  -3   2   8       61.59       61.80      1.43 o
  -2   2   8       91.23      103.60      2.03 o
  -1   2   8       72.20       77.22      1.62 o
   0   2   8       11.45        9.39      0.73 o
   1   2   8        0.27       -0.75      0.75 o
   2   2   8      137.24      137.97      2.37 o
   3   2   8      484.13      459.45      5.77 o
   4   2   8      172.30      180.20      3.18 o
   5   2   8       23.67       30.25      1.44 o
   6   2   8       81.89       86.11      2.06 o
   7   2   8      433.57      400.85      5.87 o
   8   2   8      201.67      204.69      3.87 o
   9   2   8        0.03       -1.52      1.52 o
  10   2   8        7.62        7.20      1.88 o
  11   2   8        0.11       -1.34      1.66 o
  12   2   8        6.85        8.35      2.49 o
  13   2   8       42.54       51.96      4.30 o
  14   2   8        1.77       -2.17      6.90 o
  15   2   8        0.61        3.01      4.32 o
  16   2   8       27.87       46.53      6.05 o
 -20   3   8        5.12       11.17      4.70 o
 -19   3   8        0.55        6.80      4.14 o
 -18   3   8        0.12       -2.55      2.90 o
 -17   3   8       20.24       19.69      2.96 o
 -16   3   8        6.75        6.78      2.00 o
 -15   3   8       20.83       17.81      2.24 o
 -14   3   8       10.04       10.38      1.74 o
 -13   3   8       84.57       82.16      3.01 o
 -12   3   8       64.54       62.33      2.54 o
 -11   3   8        0.19       -1.19      1.19 o
 -10   3   8       95.82      100.26      2.65 o
  -9   3   8        6.26        5.93      0.96 o
  -8   3   8       19.21       20.21      1.09 o
  -7   3   8      132.35      135.36      2.25 o
  -6   3   8       12.77       10.56      0.91 o
  -5   3   8      572.08      656.49      6.27 o
  -4   3   8      790.68      829.89      7.56 o
  -3   3   8     2137.21     2313.67     30.44 o
  -2   3   8       10.14       10.97      1.13 o
  -1   3   8      173.28      181.90      2.60 o
   0   3   8      204.33      193.57      2.73 o
   1   3   8      231.84      219.93      3.13 o
   2   3   8       68.06       73.45      1.71 o
   3   3   8       17.29       18.01      1.02 o
   4   3   8      216.74      224.22      3.18 o
   5   3   8      110.99      110.14      2.27 o
   6   3   8        0.14       -1.24      1.30 o
   7   3   8        9.39       10.05      1.75 o
   8   3   8      105.37       88.14      3.38 o
   9   3   8        7.39        3.99      1.86 o
  10   3   8       29.90       28.23      2.58 o
  11   3   8       13.95       18.68      2.83 o
  12   3   8       77.22       68.66      4.36 o
  13   3   8        1.08       -0.17      3.38 o
  14   3   8        0.26       -2.69      3.56 o
  15   3   8       37.72       37.14      5.76 o
  16   3   8       35.74       52.20      6.35 o
 -19   4   8        0.18        2.69      3.89 o
 -18   4   8        6.90       10.91      3.33 o
 -17   4   8       28.13       28.98      4.67 o
 -16   4   8       56.92       57.61      4.27 o
 -15   4   8        2.57        2.65      2.08 o
 -14   4   8       34.85       37.78      2.57 o
 -13   4   8       57.16       61.68      2.69 o
 -12   4   8        3.39        1.39      1.49 o
 -11   4   8       11.35       10.26      1.57 o
 -10   4   8        0.35       -0.20      1.24 o
  -9   4   8       89.75       82.66      2.21 o
  -8   4   8       95.61      109.69      2.39 o
  -7   4   8      327.43      335.53      3.74 o
  -6   4   8       42.07       47.70      1.37 o
  -5   4   8       31.36       27.48      0.98 o
  -4   4   8        8.33       12.70      0.88 o
  -3   4   8      104.94      127.79      2.03 o
  -2   4   8        0.39        0.94      0.87 o
  -1   4   8      283.46      295.10      3.55 o
   0   4   8      119.74      107.02      1.91 o
   1   4   8       35.71       24.90      1.11 o
   2   4   8       26.90       31.81      1.22 o
   3   4   8       40.17       44.95      1.47 o
   4   4   8      115.34      114.48      2.64 o
   5   4   8      339.82      329.86      5.11 o
   6   4   8       25.40       19.46      2.20 o
   7   4   8       27.62       28.02      2.68 o
   8   4   8       52.37       57.48      3.49 o
   9   4   8       79.76       75.42      4.13 o
  10   4   8       21.53       24.79      2.99 o
  11   4   8        0.46       -2.18      2.18 o
  12   4   8       32.24       50.55      4.04 o
  13   4   8       15.28        6.69      3.22 o
  14   4   8        1.40       -1.69      3.74 o
  15   4   8        0.29       -1.42      3.98 o
 -18   5   8        2.54        0.53      4.63 o
 -17   5   8       19.66       25.50      3.71 o
 -16   5   8        0.09        1.64      2.89 o
 -15   5   8       66.39       70.27      5.58 o
 -14   5   8        5.61        4.25      3.35 o
 -13   5   8        0.21       -0.44      1.90 o
 -12   5   8       39.22       41.97      2.50 o
 -11   5   8       30.40       24.67      2.54 o
 -10   5   8       22.85       22.21      1.88 o
  -9   5   8       15.03       12.76      1.41 o
  -8   5   8      203.63      208.07      4.03 o
  -7   5   8       32.57       32.71      1.33 o
  -6   5   8       22.90       18.46      1.08 o
  -5   5   8       33.79       29.81      1.19 o
  -4   5   8       24.77       22.80      1.22 o
  -3   5   8        6.37        5.45      0.81 o
  -2   5   8       29.70       26.84      1.13 o
  -1   5   8      244.27      269.56      3.53 o
   0   5   8       45.59       42.08      1.35 o
   1   5   8       70.82       65.11      1.97 o
   2   5   8       22.08       20.81      1.36 o
   3   5   8        0.43        1.59      1.04 o
   4   5   8      111.56      116.80      5.12 o
   5   5   8        5.76        2.18      1.52 o
   6   5   8       66.59       66.58      3.54 o
   7   5   8        6.10        3.61      2.06 o
   8   5   8       38.91       32.28      3.03 o
   9   5   8        0.26       -1.14      2.09 o
  10   5   8       10.72        9.09      2.60 o
  11   5   8       12.00       10.24      2.87 o
  12   5   8        1.78       -1.79      2.57 o
  13   5   8       38.87       39.90      4.08 o
  14   5   8       35.50       48.24      5.79 o
 -17   6   8        2.07       -1.97      3.53 o
 -16   6   8        0.93       -0.64      2.70 o
 -15   6   8       12.74       11.05      2.83 o
 -14   6   8        4.28        2.57      2.07 o
 -13   6   8        0.02        2.99      2.01 o
 -12   6   8       30.70       35.62      2.59 o
 -11   6   8       27.67       30.04      2.30 o
 -10   6   8        0.71       -1.09      1.52 o
  -9   6   8       17.41       17.69      2.08 o
  -8   6   8        0.30        1.68      1.44 o
  -7   6   8      541.28      556.13      8.39 o
  -6   6   8        0.00       -1.31      1.31 o
  -5   6   8      165.34      165.08      3.43 o
  -4   6   8      265.81      270.95      4.98 o
  -3   6   8       76.52       81.57      2.95 o
  -2   6   8        2.98        1.28      1.22 o
  -1   6   8      151.95      144.13      3.78 o
   0   6   8      277.14      273.76      5.49 o
   1   6   8      311.03      290.55      5.28 o
   2   6   8       47.58       45.87      1.96 o
   3   6   8       24.60       26.96      1.75 o
   4   6   8        0.45       -1.35      1.35 o
   5   6   8       10.36       10.37      2.00 o
   6   6   8       25.70       20.94      3.48 o
   7   6   8       27.80       24.68      2.64 o
   8   6   8       43.08       41.88      3.19 o
   9   6   8       21.33       27.67      2.99 o
  10   6   8        8.70       11.02      2.79 o
  11   6   8       25.88       36.14      3.64 o
  12   6   8        0.08       -2.59      2.59 o
  13   6   8       10.26       12.09      3.36 o
 -15   7   8        7.51        6.01      2.13 o
 -14   7   8       28.28       38.91      4.60 o
 -13   7   8       16.77       20.39      3.59 o
 -12   7   8        4.49        8.29      3.30 o
 -11   7   8        1.24        1.14      2.32 o
 -10   7   8        1.67        0.39      2.09 o
  -9   7   8        3.12        1.96      1.93 o
  -8   7   8        0.00        0.27      1.96 o
  -7   7   8       11.27       10.94      1.73 o
  -6   7   8       14.26       13.01      1.67 o
  -5   7   8        0.66        0.35      1.63 o
  -4   7   8        5.26        5.00      1.72 o
  -3   7   8       83.28       85.98      3.07 o
  -2   7   8       70.27       72.88      3.40 o
  -1   7   8       15.40       16.85      1.83 o
   0   7   8        5.85        5.13      1.71 o
   1   7   8       24.05       24.13      2.14 o
   2   7   8       77.83       68.43      3.30 o
   3   7   8        4.55        0.42      1.66 o
   4   7   8       71.54       75.45      3.26 o
   5   7   8       15.50       14.92      2.15 o
   6   7   8       68.89       66.36      4.75 o
   7   7   8       10.95       10.00      2.31 o
   8   7   8        0.58       -0.36      2.11 o
   9   7   8        1.91        1.45      3.37 o
  10   7   8       26.88       38.73      3.57 o
  11   7   8        0.42        3.69      2.70 o
 -13   8   8       26.27       27.75      3.55 o
 -12   8   8        0.05        0.50      2.50 o
 -11   8   8        9.87       12.07      3.23 o
 -10   8   8        1.95        0.54      2.29 o
  -9   8   8       18.76       12.74      2.52 o
  -8   8   8        1.22        1.81      2.02 o
  -7   8   8       14.87       17.88      3.96 o
  -6   8   8        6.95        9.48      2.63 o
  -5   8   8       34.05       35.37      2.47 o
  -4   8   8       18.86       18.71      2.03 o
  -3   8   8        9.99       11.40      1.79 o
  -2   8   8       12.12        9.19      1.71 o
  -1   8   8       26.40       26.19      2.10 o
   0   8   8        4.01        0.78      1.54 o
   1   8   8        5.34        3.20      1.57 o
   2   8   8        7.61        9.48      1.77 o
   3   8   8        0.78        1.58      2.16 o
   4   8   8        6.05        5.28      2.21 o
   5   8   8       10.65       11.49      2.42 o
   6   8   8        9.11       10.36      3.77 o
   7   8   8        7.13        7.06      2.07 o
   8   8   8       14.57       22.29      2.60 o
   9   8   8        0.42        1.35      2.21 o
 -10   9   8        7.61        5.80      2.41 o
  -9   9   8        0.75        0.81      2.04 o
  -8   9   8        0.01        0.49      2.77 o
  -7   9   8        9.07       10.55      2.91 o
  -6   9   8       13.95       15.28      4.28 o
  -5   9   8       32.35       34.97      5.93 o
  -4   9   8        0.74        3.09      2.96 o
  -3   9   8        0.46       -1.34      1.85 o
  -2   9   8        2.94        2.31      1.99 o
  -1   9   8        8.45        6.36      2.36 o
   0   9   8        0.00       -1.70      2.65 o
   1   9   8       45.07       51.18      5.33 o
   2   9   8        2.43        0.83      2.31 o
   3   9   8       25.38       32.34      5.18 o
   4   9   8       35.61       38.38      5.63 o
   5   9   8        2.35        5.55      4.09 o
   6   9   8        2.32        4.05      4.43 o
  -3  10   8        0.25       -1.39      3.75 o
  -2  10   8        0.12        0.15      3.94 o
  -1  10   8        0.12       -1.90      1.90 o
 -20   1   9       17.79       35.58      5.60 o
 -19   1   9        0.00        3.63      3.43 o
 -18   1   9       23.86       24.91      3.84 o
 -17   1   9       19.72       17.37      3.65 o
 -16   1   9       23.84       23.11      2.29 o
 -15   1   9       50.18       60.51      3.51 o
 -14   1   9        5.92        5.82      1.60 o
 -13   1   9       87.94       79.92      2.68 o
 -12   1   9      685.18      683.89      8.15 o
 -11   1   9      227.27      247.34      4.45 o
 -10   1   9       95.25       99.93      2.51 o
  -9   1   9        0.12       -0.54      0.85 o
  -8   1   9       96.11       81.62      2.17 o
  -7   1   9      700.80      693.72      7.15 o
  -6   1   9      466.16      484.35      5.33 o
  -5   1   9      326.30      252.61      3.53 o
  -4   1   9      314.26      362.68      5.36 o
  -3   1   9     2302.38     2589.81     31.99 o
  -2   1   9      377.33      354.16      4.36 o
  -1   1   9       25.66       15.70      1.25 o
   0   1   9       86.33      106.30      2.09 o
   1   1   9      113.39      137.90      2.59 o
   2   1   9        0.04       -0.64      0.70 o
   3   1   9      299.63      302.19      4.36 o
   4   1   9        4.80        2.48      0.91 o
   5   1   9        0.40       -0.87      0.87 o
   6   1   9        3.72        1.79      1.04 o
   7   1   9      195.00      182.89      4.54 o
   8   1   9       14.39       25.06      2.76 o
   9   1   9       96.89       72.35      3.87 o
  10   1   9       11.53        7.85      2.38 o
  11   1   9        6.09        1.65      2.32 o
  12   1   9       36.38       36.42      3.26 o
  13   1   9        7.88        5.13      2.62 o
  14   1   9        0.78        0.70      2.64 o
  15   1   9      133.31      158.51      7.46 o
  16   1   9        8.21        1.11      4.58 o
 -20   2   9        7.54       11.74      4.07 o
 -19   2   9        9.49        9.98      3.75 o
 -18   2   9       48.45       59.54      4.78 o
 -17   2   9       13.15       13.67      2.79 o
 -16   2   9        0.01       -1.72      1.72 o
 -15   2   9        2.83       -0.27      1.66 o
 -14   2   9       59.64       55.27      2.81 o
 -13   2   9        9.52       12.97      1.58 o
 -12   2   9       48.85       51.37      2.60 o
 -11   2   9      227.64      224.13      3.91 o
 -10   2   9      420.42      449.48      5.47 o
  -9   2   9       34.42       36.42      1.39 o
  -8   2   9       12.80       17.22      1.00 o
  -7   2   9       80.01       91.83      1.97 o
  -6   2   9      162.60      168.70      3.08 o
  -5   2   9       60.46       63.82      2.35 o
  -4   2   9       82.76       94.41      1.87 o
  -3   2   9      389.50      456.57      4.68 o
  -2   2   9      197.62      209.64      3.03 o
  -1   2   9      537.81      613.10      6.88 o
   0   2   9      199.19      200.31      6.95 o
   1   2   9      146.66      139.69      2.45 o
   2   2   9       53.41       62.39      1.92 o
   3   2   9        7.24        6.43      1.30 o
   4   2   9       73.56       64.64      2.26 o
   5   2   9        0.00       -0.90      0.90 o
   6   2   9        0.36       -0.69      1.03 o
   7   2   9      341.65      328.18      5.30 o
   8   2   9        9.40       12.36      2.79 o
   9   2   9      300.99      275.62      5.97 o
  10   2   9       15.24       18.26      2.56 o
  11   2   9        0.42        0.60      2.16 o
  12   2   9      101.79       92.23      5.11 o
  13   2   9       39.16       39.11      5.27 o
  14   2   9       97.52      129.59     10.51 o
  15   2   9        0.09       -4.03      4.03 o
  16   2   9       10.17        9.72      5.00 o
 -20   3   9        1.41        4.43      5.89 o
 -19   3   9        4.62        6.71      4.25 o
 -18   3   9        0.28        1.39      2.95 o
 -17   3   9        3.92        4.61      2.55 o
 -16   3   9       38.21       38.82      2.77 o
 -15   3   9        0.87       -0.43      1.67 o
 -14   3   9       88.31       90.98      3.54 o
 -13   3   9       82.83       92.16      3.18 o
 -12   3   9        3.92        3.48      1.58 o
 -11   3   9        0.43        1.94      1.47 o
 -10   3   9       49.99       43.86      1.85 o
  -9   3   9      235.71      237.47      3.56 o
  -8   3   9        0.10        0.81      0.68 o
  -7   3   9        0.57        0.38      0.71 o
  -6   3   9        3.34        2.97      0.78 o
  -5   3   9      493.59      527.09      5.63 o
  -4   3   9       25.29       31.10      1.15 o
  -3   3   9       72.82       75.33      1.81 o
  -2   3   9     1661.75     1743.63     17.72 o
  -1   3   9       66.82       68.70      1.84 o
   0   3   9      229.26      214.64      3.03 o
   1   3   9      196.10      200.92      3.62 o
   2   3   9        4.88        4.83      0.83 o
   3   3   9       86.28       79.77      1.96 o
   4   3   9       12.90       13.16      1.16 o
   5   3   9     1042.49     1022.24     11.37 o
   6   3   9      636.45      643.13      8.56 o
   7   3   9        6.56        7.03      1.45 o
   8   3   9       59.21       55.56      2.85 o
   9   3   9       13.58        7.63      2.19 o
  10   3   9        9.58       12.49      2.65 o
  11   3   9        3.64        7.60      2.72 o
  12   3   9        0.63        2.30      3.36 o
  13   3   9        0.69       -3.45      3.45 o
  14   3   9       16.99       18.76      4.80 o
  15   3   9        0.21       -2.19      4.24 o
 -19   4   9        1.74        5.20      4.45 o
 -18   4   9        4.06        4.87      3.43 o
 -17   4   9       11.24       11.47      3.88 o
 -16   4   9       17.05       15.24      3.20 o
 -15   4   9       11.05       13.51      2.99 o
 -14   4   9        6.35        7.45      1.96 o
 -13   4   9       10.63        9.45      1.85 o
 -12   4   9        0.11        0.02      1.51 o
 -11   4   9       28.72       33.66      2.15 o
 -10   4   9      251.42      271.34      4.61 o
  -9   4   9       43.50       42.31      1.93 o
  -8   4   9      152.40      152.47      2.89 o
  -7   4   9       39.83       39.73      1.54 o
  -6   4   9       12.11       10.12      0.91 o
  -5   4   9       94.39      102.37      1.79 o
  -4   4   9        4.19        6.23      0.90 o
  -3   4   9      620.18      675.97      6.50 o
  -2   4   9       25.57       29.24      1.21 o
  -1   4   9       85.36       94.44      1.98 o
   0   4   9      590.31      589.62      5.87 o
   1   4   9       71.06       71.46      1.86 o
   2   4   9      582.04      589.77      6.29 o
   3   4   9       95.56       87.12      2.41 o
   4   4   9      643.82      640.57      8.41 o
   5   4   9      510.06      495.38      7.70 o
   6   4   9       20.36       19.85      2.96 o
   7   4   9        9.33        7.18      2.25 o
   8   4   9       11.90        8.82      2.44 o
   9   4   9       21.82       17.93      2.80 o
  10   4   9        3.08        5.07      2.55 o
  11   4   9        1.79       -0.59      2.37 o
  12   4   9        0.02       -1.12      2.58 o
  13   4   9        1.41       -0.40      4.41 o
  14   4   9       66.61       79.96     11.59 o
 -18   5   9       20.03       21.57      5.50 o
 -17   5   9       13.18       14.70      4.87 o
 -16   5   9        6.19        9.53      2.86 o
 -15   5   9       41.97       36.49      3.56 o
 -14   5   9       11.35       13.89      2.48 o
 -13   5   9       28.25       33.29      2.81 o
 -12   5   9      117.73      118.08      4.31 o
 -11   5   9       39.52       39.34      2.40 o
 -10   5   9        0.34       -1.09      1.45 o
  -9   5   9       47.46       52.75      2.29 o
  -8   5   9       23.32       25.13      1.50 o
  -7   5   9       81.59       85.80      2.09 o
  -6   5   9       16.84       15.05      1.12 o
  -5   5   9       14.36       19.08      1.10 o
  -4   5   9       65.11       60.28      1.74 o
  -3   5   9       14.99       13.57      1.06 o
  -2   5   9      563.35      576.01      6.79 o
  -1   5   9        3.42        0.91      0.94 o
   0   5   9      110.63      106.24      2.58 o
   1   5   9       46.37       39.82      1.73 o
   2   5   9       50.34       51.74      1.97 o
   3   5   9      148.99      152.37      3.58 o
   4   5   9       25.00       25.02      1.77 o
   5   5   9        2.57        0.91      1.94 o
   6   5   9       69.25       70.05      3.73 o
   7   5   9       27.19       23.91      3.56 o
   8   5   9        0.00        0.12      2.15 o
   9   5   9        0.21       -1.17      2.20 o
  10   5   9       26.99       34.68      3.48 o
  11   5   9       35.98       38.82      5.50 o
  12   5   9        8.83        6.42      3.03 o
  13   5   9       18.31       20.66      4.63 o
 -17   6   9        5.37        6.14      3.76 o
 -16   6   9       53.95       58.77      4.14 o
 -15   6   9        8.54        9.27      2.83 o
 -14   6   9       22.18       30.89      2.85 o
 -13   6   9       64.84       64.78      3.60 o
 -12   6   9       45.43       56.52      3.20 o
 -11   6   9       45.75       56.09      2.96 o
 -10   6   9       56.58       55.21      2.76 o
  -9   6   9        9.61        5.52      1.35 o
  -8   6   9        0.27        0.15      1.61 o
  -7   6   9      119.93      118.70      3.46 o
  -6   6   9       39.22       33.10      2.28 o
  -5   6   9       79.76       83.50      3.28 o
  -4   6   9       28.96       26.68      2.07 o
  -3   6   9       63.82       65.69      2.59 o
  -2   6   9      516.79      521.88      7.95 o
  -1   6   9       54.88       54.02      2.88 o
   0   6   9        9.49       12.59      1.39 o
   1   6   9       28.39       22.77      1.44 o
   2   6   9        7.05        6.54      1.32 o
   3   6   9      137.97      127.37      3.90 o
   4   6   9        7.91        5.19      1.91 o
   5   6   9        7.04        3.81      1.93 o
   6   6   9        9.61       12.86      2.36 o
   7   6   9        1.29        0.33      2.18 o
   8   6   9        0.00       -0.41      2.14 o
   9   6   9        3.49        2.11      2.76 o
  10   6   9        2.17        5.29      2.71 o
  11   6   9        0.35        1.19      2.72 o
  12   6   9       18.18       20.30      3.94 o
 -15   7   9        0.27        4.15      2.32 o
 -14   7   9        0.22        0.74      2.76 o
 -13   7   9       65.32       76.16      6.30 o
 -12   7   9       68.46       74.77      4.57 o
 -11   7   9        4.53        1.56      2.38 o
 -10   7   9        0.29        0.05      2.22 o
  -9   7   9        0.61        2.01      2.12 o
  -8   7   9        3.25        2.21      1.72 o
  -7   7   9        9.24       10.69      1.85 o
  -6   7   9       64.06       63.75      3.73 o
  -5   7   9       56.38       60.96      3.19 o
  -4   7   9       14.62       14.18      2.33 o
  -3   7   9      158.40      158.41      4.74 o
  -2   7   9       50.20       52.23      2.96 o
  -1   7   9       22.41       24.85      2.34 o
   0   7   9       33.06       30.79      2.78 o
   1   7   9       54.11       52.08      3.00 o
   2   7   9       12.93       10.97      2.11 o
   3   7   9       45.36       45.73      2.56 o
   4   7   9        2.18        1.42      1.86 o
   5   7   9       14.29       10.30      2.19 o
   6   7   9        0.34        0.55      1.98 o
   7   7   9       18.24       21.46      2.68 o
   8   7   9        2.15        1.18      2.32 o
   9   7   9        1.75        1.06      2.46 o
  10   7   9       11.27        6.61      2.83 o
  11   7   9        0.00       -2.29      4.65 o
 -13   8   9       25.17       36.03      3.79 o
 -12   8   9       34.00       42.91      3.73 o
 -11   8   9       10.08        6.78      2.72 o
 -10   8   9        0.00       -0.25      2.42 o
  -9   8   9        5.68        6.65      2.49 o
  -8   8   9        3.28        2.17      2.19 o
  -7   8   9        3.27        3.76      2.30 o
  -6   8   9      117.64      114.82      4.38 o
  -5   8   9        0.52       -1.84      1.84 o
  -4   8   9        2.00       -1.71      1.71 o
  -3   8   9       17.42       15.54      2.08 o
  -2   8   9       13.55       13.65      2.02 o
  -1   8   9        8.96       11.06      2.25 o
   0   8   9       49.52       48.27      3.90 o
   1   8   9        4.05        2.82      2.43 o
   2   8   9        1.05       -0.62      1.70 o
   3   8   9        0.93       -2.12      2.12 o
   4   8   9        0.92        1.00      2.28 o
   5   8   9        0.23        1.48      2.44 o
   6   8   9        9.13       13.05      2.11 o
   7   8   9       10.21       10.21      2.36 o
   8   8   9        0.72        0.57      2.27 o
 -10   9   9        2.15        1.20      3.23 o
  -9   9   9        6.46        7.61      3.25 o
  -8   9   9        4.23        3.38      3.22 o
  -7   9   9       20.58       27.19      3.57 o
  -6   9   9        0.87       -1.34      2.62 o
  -5   9   9       69.34       82.03      3.47 o
  -4   9   9       22.29       18.57      2.06 o
  -3   9   9        0.08       -1.80      2.16 o
  -2   9   9        3.66        4.16      2.28 o
  -1   9   9        2.03        0.89      2.68 o
   0   9   9        1.96        1.26      2.19 o
   1   9   9        0.00        0.31      2.32 o
   2   9   9        1.27        2.18      3.79 o
   3   9   9        8.53       12.27      4.54 o
   4   9   9        6.28        3.79      4.39 o
   5   9   9        0.14       -2.44      4.01 o
 -20   0  10        7.52        7.13      6.79 o
 -19   0  10        1.48        4.28      5.63 o
 -18   0  10        5.64        1.91      5.44 o
 -17   0  10        0.00        2.69      3.62 o
 -16   0  10       75.32       64.77      3.90 o
 -15   0  10       74.64       74.07      5.17 o
 -14   0  10       15.63       12.06      2.60 o
 -13   0  10       48.22       43.08      3.49 o
 -12   0  10      337.46      322.03      8.34 o
 -11   0  10     2089.56     2036.67     28.19 o
 -10   0  10      783.27      728.25     10.60 o
  -9   0  10      136.81      142.00      3.65 o
  -8   0  10      305.44      319.77      5.64 o
  -7   0  10        1.43        0.40      1.06 o
  -6   0  10       49.69       48.46      2.03 o
  -5   0  10      609.33      652.60     10.12 o
  -4   0  10       91.86       88.31      2.85 o
  -3   0  10       54.77       70.65      2.54 o
  -2   0  10      128.72      138.74      3.53 o
  -1   0  10     1246.52     1347.29     16.65 o
   0   0  10      214.57      244.85      4.94 o
   1   0  10      150.99      187.03      4.24 o
   2   0  10        4.03        3.43      1.42 o
   3   0  10      636.08      668.02     12.26 o
   4   0  10      129.61      117.68      4.21 o
   5   0  10       27.33       20.80      2.28 o
   6   0  10      103.32       79.42      3.83 o
   7   0  10      295.32      316.46      7.91 o
   8   0  10      152.42      183.58      7.66 o
   9   0  10      298.38      280.25      9.83 o
  10   0  10       15.22       19.12      3.81 o
  11   0  10       25.24       17.75      3.96 o
  12   0  10       14.88       18.45      4.08 o
  13   0  10        1.63        3.82      3.83 o
  14   0  10       19.57       12.40      4.43 o
  15   0  10        5.40        7.22      6.30 o
 -20   1  10        1.90        2.13      5.16 o
 -19   1  10        0.28        6.20      4.71 o
 -18   1  10       42.37       39.93      4.39 o
 -17   1  10        6.63        4.99      3.15 o
 -16   1  10        0.00       -1.84      1.84 o
 -15   1  10        5.00        4.50      1.70 o
 -14   1  10       20.69       18.18      1.94 o
 -13   1  10       32.69       35.13      2.22 o
 -12   1  10        0.35        4.28      1.48 o
 -11   1  10      168.83      197.72      5.16 o
 -10   1  10       18.18       25.53      1.55 o
  -9   1  10      126.12      138.27      2.72 o
  -8   1  10      277.24      274.60      3.82 o
  -7   1  10       49.95       46.98      1.57 o
  -6   1  10     1359.22     1375.20     13.54 o
  -5   1  10       12.22        6.53      0.93 o
  -4   1  10        0.07       -0.67      0.67 o
  -3   1  10       10.34       14.01      1.00 o
  -2   1  10        6.42        9.15      0.86 o
  -1   1  10      504.74      496.56      5.73 o
   0   1  10        8.44        9.27      1.00 o
   1   1  10      206.73      219.52      3.53 o
   2   1  10       86.15      105.91      2.46 o
   3   1  10      123.30      116.95      2.64 o
   4   1  10      209.82      204.32      3.64 o
   5   1  10      209.31      195.97      4.01 o
   6   1  10       48.92       57.99      3.10 o
   7   1  10      236.09      193.95      4.73 o
   8   1  10      107.63      108.08      3.82 o
   9   1  10       85.63       77.16      3.90 o
  10   1  10      103.10      103.88      6.08 o
  11   1  10       11.31        9.39      2.66 o
  12   1  10       28.42       37.36      3.46 o
  13   1  10        0.42        2.43      2.59 o
  14   1  10       26.31       34.11      4.32 o
  15   1  10        0.80       -2.93      4.42 o
 -20   2  10       10.95       10.59      4.14 o
 -19   2  10       52.67       63.00      5.31 o
 -18   2  10        0.89        0.55      3.22 o
 -17   2  10       33.19       39.93      2.89 o
 -16   2  10       29.99       25.69      2.60 o
 -15   2  10        0.55       -0.29      1.76 o
 -14   2  10        7.45        4.05      1.78 o
 -13   2  10       25.60       27.95      2.47 o
 -12   2  10       38.20       38.04      2.12 o
 -11   2  10      721.31      742.37      9.26 o
 -10   2  10      345.81      350.16      4.77 o
  -9   2  10      335.72      331.65      4.25 o
  -8   2  10       13.03       10.27      1.11 o
  -7   2  10       76.96       81.31      2.00 o
  -6   2  10        0.18        2.38      0.85 o
  -5   2  10       37.17       35.79      1.41 o
  -4   2  10       34.12       39.30      2.08 o
  -3   2  10       16.30       13.71      0.96 o
  -2   2  10      304.90      317.23      4.12 o
  -1   2  10       43.79       51.89      1.54 o
   0   2  10       29.59       29.64      1.30 o
   1   2  10      150.39      147.05      2.65 o
   2   2  10      204.46      206.94      3.50 o
   3   2  10       16.09       16.34      1.40 o
   4   2  10      407.20      409.12      5.72 o
   5   2  10      640.98      596.28      9.12 o
   6   2  10        3.16        2.75      1.59 o
   7   2  10       19.21       19.44      1.88 o
   8   2  10       32.94       26.29      2.39 o
   9   2  10       21.44       12.58      2.15 o
  10   2  10       11.46        7.04      2.37 o
  11   2  10       42.62       43.69      4.26 o
  12   2  10       42.64       46.62      5.20 o
  13   2  10       14.08       10.21      4.26 o
  14   2  10        7.49       12.64      4.65 o
  15   2  10        6.40       -4.28      4.28 o
 -19   3  10        0.30       -3.20      3.99 o
 -18   3  10        4.68        5.67      4.13 o
 -17   3  10        0.06       -0.30      2.33 o
 -16   3  10        7.54        3.73      2.44 o
 -15   3  10        1.99        0.42      1.78 o
 -14   3  10        6.56        5.42      1.91 o
 -13   3  10       48.68       55.61      2.62 o
 -12   3  10      316.68      358.98      6.29 o
 -11   3  10      221.60      238.52      4.90 o
 -10   3  10       33.60       43.80      2.09 o
  -9   3  10      186.13      185.54      3.46 o
  -8   3  10       26.39       27.61      1.49 o
  -7   3  10        0.45        0.41      0.68 o
  -6   3  10      254.67      262.64      3.61 o
  -5   3  10       47.65       50.29      1.66 o
  -4   3  10       18.72       17.98      1.45 o
  -3   3  10        0.80        0.12      0.67 o
  -2   3  10        8.65        9.17      1.05 o
  -1   3  10      156.68      160.40      2.76 o
   0   3  10        2.93        5.96      0.88 o
   1   3  10       10.05       10.00      1.04 o
   2   3  10      593.02      578.76      6.66 o
   3   3  10      101.08       95.33      2.37 o
   4   3  10       76.15       68.25      2.26 o
   5   3  10        2.14       -0.27      1.82 o
   6   3  10       42.78       33.96      1.97 o
   7   3  10      454.78      420.22      6.51 o
   8   3  10        8.08        2.93      2.08 o
   9   3  10        3.87        3.79      2.40 o
  10   3  10        2.74        3.42      2.49 o
  11   3  10        0.36       -3.17      3.17 o
  12   3  10       26.74       23.77      4.63 o
  13   3  10        0.52       -0.54      5.82 o
  14   3  10       19.08       28.02      5.20 o
 -19   4  10       22.83       13.70      3.77 o
 -18   4  10        0.10        2.82      3.19 o
 -17   4  10       35.52       45.01      4.23 o
 -16   4  10       21.41       16.23      4.91 o
 -15   4  10        6.84        9.01      2.87 o
 -14   4  10       33.04       25.68      3.15 o
 -13   4  10       38.47       39.36      2.48 o
 -12   4  10      623.77      640.39      9.29 o
 -11   4  10        5.22        3.06      1.65 o
 -10   4  10        6.40        7.56      1.56 o
  -9   4  10      742.73      734.60      9.03 o
  -8   4  10        7.42        6.86      1.23 o
  -7   4  10       60.35       55.32      1.88 o
  -6   4  10        5.07        4.10      1.01 o
  -5   4  10       85.81       82.80      2.00 o
  -4   4  10       79.17       83.83      1.88 o
  -3   4  10       14.30       15.50      1.03 o
  -2   4  10      118.47      116.74      2.26 o
  -1   4  10       30.89       29.84      1.25 o
   0   4  10       21.42       25.66      1.51 o
   1   4  10      503.07      517.23      6.11 o
   2   4  10      516.04      527.37      7.29 o
   3   4  10      224.20      219.10      4.20 o
   4   4  10      122.83      116.84      3.43 o
   5   4  10       89.29       86.89      3.32 o
   6   4  10       11.28        9.06      2.27 o
   7   4  10       38.44       32.02      5.05 o
   8   4  10        0.01        1.79      2.30 o
   9   4  10       19.52       24.59      3.08 o
  10   4  10       38.86       50.36      3.98 o
  11   4  10       56.47       58.94      4.45 o
  12   4  10        0.00       -3.70      3.70 o
  13   4  10        4.23       -4.63      4.63 o
  14   4  10        0.01       -2.92      4.04 o
 -18   5  10        6.40        9.67      3.54 o
 -17   5  10       14.39       11.66      3.38 o
 -16   5  10        3.96        3.78      2.90 o
 -15   5  10        1.10        2.10      2.55 o
 -14   5  10       41.54       46.04      3.21 o
 -13   5  10       11.63       17.85      2.91 o
 -12   5  10      199.81      211.28      5.75 o
 -11   5  10       43.73       49.49      2.99 o
 -10   5  10       54.96       56.65      2.51 o
  -9   5  10      449.35      488.79      7.23 o
  -8   5  10       17.84       16.85      1.67 o
  -7   5  10       56.21       54.84      2.00 o
  -6   5  10       27.98       26.76      1.45 o
  -5   5  10        0.41       -0.16      1.03 o
  -4   5  10       77.65       74.60      2.14 o
  -3   5  10       23.59       23.53      1.37 o
  -2   5  10       53.37       52.79      2.06 o
  -1   5  10      508.20      522.20      6.98 o
   0   5  10        1.12       -1.11      1.11 o
   1   5  10       12.35       10.10      1.50 o
   2   5  10      136.55      133.82      3.50 o
   3   5  10       70.26       64.91      2.57 o
   4   5  10        0.54        0.66      1.51 o
   5   5  10      112.77      116.93      4.13 o
   6   5  10        8.45        3.50      2.16 o
   7   5  10       41.87       32.80      3.16 o
   8   5  10        2.57       -2.47      2.86 o
   9   5  10        1.44        3.36      2.55 o
  10   5  10       40.21       49.57      4.09 o
  11   5  10        1.46       -1.72      2.73 o
  12   5  10       69.61       80.82      7.32 o
  13   5  10       12.35       13.10      5.61 o
 -16   6  10        0.68       -2.65      2.65 o
 -15   6  10        0.24        4.40      2.74 o
 -14   6  10       42.69       47.73      3.32 o
 -13   6  10        8.72        8.92      2.37 o
 -12   6  10       68.67       81.92      3.76 o
 -11   6  10       21.89       28.86      2.52 o
 -10   6  10       93.81       97.30      3.13 o
  -9   6  10       22.57       30.62      1.98 o
  -8   6  10       89.55       99.70      3.85 o
  -7   6  10       67.46       65.19      2.86 o
  -6   6  10        0.05        0.58      1.68 o
  -5   6  10      136.45      132.58      4.08 o
  -4   6  10        3.28       -1.35      1.49 o
  -3   6  10       14.59       17.53      2.16 o
  -2   6  10      177.26      177.82      4.58 o
  -1   6  10        3.95        1.59      1.11 o
   0   6  10        3.67        2.61      1.19 o
   1   6  10        3.49        1.94      1.39 o
   2   6  10        1.35       -1.61      1.61 o
   3   6  10        1.09       -1.79      1.79 o
   4   6  10       46.98       47.16      3.26 o
   5   6  10        3.51        2.01      2.07 o
   6   6  10        3.10        1.81      3.30 o
   7   6  10        0.44       -1.89      4.59 o
   8   6  10        9.40       13.69      2.88 o
   9   6  10        1.36       -2.82      2.82 o
  10   6  10       28.24       32.90      3.66 o
  11   6  10        0.35        0.35      2.87 o
 -15   7  10        8.07        9.44      4.28 o
 -14   7  10       12.03       16.25      3.44 o
 -13   7  10        4.12        8.38      3.46 o
 -12   7  10        8.95        5.40      2.85 o
 -11   7  10        2.23       -1.81      2.37 o
 -10   7  10       18.63       22.30      3.17 o
  -9   7  10        0.63        3.65      2.44 o
  -8   7  10        0.02       -0.88      1.75 o
  -7   7  10       23.99       26.96      2.74 o
  -6   7  10       13.53       10.05      2.58 o
  -5   7  10        0.30       -0.20      1.92 o
  -4   7  10       80.22       84.60      3.77 o
  -3   7  10       99.39      108.78      4.18 o
  -2   7  10        3.63        4.28      1.66 o
  -1   7  10       48.91       52.80      3.02 o
   0   7  10        4.49        5.79      2.31 o
   1   7  10       39.54       33.45      2.71 o
   2   7  10       37.54       34.41      3.54 o
   3   7  10       17.94       16.37      2.22 o
   4   7  10        7.61        1.87      1.99 o
   5   7  10       18.87       19.36      2.60 o
   6   7  10       57.89       72.51      3.99 o
   7   7  10        9.68        3.40      2.44 o
   8   7  10       18.04       16.71      3.06 o
   9   7  10        6.13        1.94      2.63 o
  10   7  10        9.31        8.73      2.98 o
 -12   8  10        3.65        0.98      2.88 o
 -11   8  10        7.96       10.02      2.92 o
 -10   8  10       16.24       17.15      2.94 o
  -9   8  10        6.28        7.69      2.60 o
  -8   8  10        3.93       12.87      3.58 o
  -7   8  10       86.92      100.47      4.49 o
  -6   8  10        2.07        3.67      2.26 o
  -5   8  10       20.01       24.65      3.45 o
  -4   8  10       42.32       45.55      4.50 o
  -3   8  10       93.52       95.24      4.00 o
  -2   8  10        3.54        2.55      1.98 o
  -1   8  10        0.55        2.34      1.94 o
   0   8  10        0.41       -0.50      1.83 o
   1   8  10       25.12       24.28      2.53 o
   2   8  10        4.20        2.58      6.30 o
   3   8  10        0.19        1.21      2.46 o
   4   8  10        0.01        2.60      2.57 o
   5   8  10        0.11        1.39      3.00 o
   6   8  10        4.30        3.94      2.16 o
   7   8  10       33.19       35.00      3.05 o
  -9   9  10        2.39        0.64      3.24 o
  -8   9  10       43.07       46.31      5.46 o
  -7   9  10        0.48        4.55      3.27 o
  -6   9  10        1.76        2.31      2.35 o
  -5   9  10        2.07        2.24      2.03 o
  -4   9  10        0.15       -1.09      1.84 o
  -3   9  10       17.52       18.96      2.72 o
  -2   9  10        4.45        2.72      1.84 o
  -1   9  10        1.18       -1.59      1.59 o
   0   9  10       61.92       86.40      5.05 o
   1   9  10        0.83        3.90      4.46 o
   2   9  10        2.36        1.01      4.05 o
   3   9  10       22.48       29.12      5.82 o
   4   9  10        9.12        4.13      4.43 o
 -20   1  11        3.77        1.27      4.63 o
 -19   1  11        0.12       -0.80      3.43 o
 -18   1  11       45.60       44.32      5.33 o
 -17   1  11       28.08       34.49      4.17 o
 -16   1  11        7.96        5.19      2.22 o
 -15   1  11       57.85       71.28      3.30 o
 -14   1  11      127.53      139.61      3.97 o
 -13   1  11       54.43       49.82      2.53 o
 -12   1  11      181.25      192.91      4.52 o
 -11   1  11        2.82        3.68      1.60 o
 -10   1  11       31.76       30.89      2.08 o
  -9   1  11      473.18      453.39      5.62 o
  -8   1  11       12.58       13.07      1.22 o
  -7   1  11      215.97      219.29      3.55 o
  -6   1  11      120.91      115.14      2.66 o
  -5   1  11      114.34      110.76      2.57 o
  -4   1  11       47.78       37.75      1.55 o
  -3   1  11      114.06      121.19      3.87 o
  -2   1  11      463.02      439.55      5.37 o
  -1   1  11      817.69      768.54      8.30 o
   0   1  11       43.41       39.10      1.69 o
   1   1  11        4.13        1.16      1.00 o
   2   1  11        3.39        2.76      1.06 o
   3   1  11        2.34       -0.44      1.00 o
   4   1  11       13.40       12.40      1.49 o
   5   1  11      157.23      154.31      4.15 o
   6   1  11       90.97      102.70      3.60 o
   7   1  11      340.10      280.12      5.99 o
   8   1  11      428.96      403.23      8.64 o
   9   1  11       96.76       85.43      4.16 o
  10   1  11       81.73       83.97      4.31 o
  11   1  11        0.69       -1.23      2.38 o
  12   1  11        0.69        1.26      2.54 o
  13   1  11       13.00       10.91      3.14 o
  14   1  11       39.01       40.65      6.55 o
  15   1  11        1.89       -2.76      4.84 o
 -20   2  11        8.53        9.28      4.37 o
 -19   2  11        4.79       -0.58      3.59 o
 -18   2  11       30.30       46.32      4.70 o
 -17   2  11        5.15        4.49      3.14 o
 -16   2  11       14.19       14.80      3.25 o
 -15   2  11       36.12       35.59      2.68 o
 -14   2  11       15.15       16.83      2.18 o
 -13   2  11        8.17        3.68      1.79 o
 -12   2  11      314.18      324.62      5.49 o
 -11   2  11      703.00      680.34      8.82 o
 -10   2  11     1084.08     1049.24     12.21 o
  -9   2  11      394.80      389.16      5.46 o
  -8   2  11       22.10       30.08      1.76 o
  -7   2  11      125.45      127.41      2.73 o
  -6   2  11      437.94      470.80      6.62 o
  -5   2  11       17.54       16.11      1.21 o
  -4   2  11      120.78      118.62      2.49 o
  -3   2  11        0.77        0.28      0.77 o
  -2   2  11       44.57       36.80      1.41 o
  -1   2  11        2.34        4.55      0.83 o
   0   2  11      155.23      139.20      3.00 o
   1   2  11       47.15       52.13      1.89 o
   2   2  11       35.12       26.56      1.66 o
   3   2  11        8.86        5.89      1.47 o
   4   2  11       10.20        5.33      1.71 o
   5   2  11        0.61       -1.48      1.48 o
   6   2  11      401.80      381.02      7.01 o
   7   2  11      535.52      528.75      7.76 o
   8   2  11       58.45       43.05      2.92 o
   9   2  11       62.77       54.60      3.53 o
  10   2  11        2.58        2.14      2.31 o
  11   2  11        0.84        6.73      3.79 o
  12   2  11      105.81      106.01      7.16 o
  13   2  11       29.20       37.42      5.37 o
  14   2  11       11.00        8.84      4.92 o
 -19   3  11        1.76       -0.22      4.21 o
 -18   3  11        1.18       -2.43      2.94 o
 -17   3  11        4.67        1.95      2.57 o
 -16   3  11        8.83        4.34      2.54 o
 -15   3  11       21.20       20.32      2.82 o
 -14   3  11        2.41        2.73      1.90 o
 -13   3  11       69.26       77.08      3.33 o
 -12   3  11      290.75      300.69      5.80 o
 -11   3  11       10.50       12.10      1.91 o
 -10   3  11       32.21       33.61      2.20 o
  -9   3  11       36.45       45.12      2.15 o
  -8   3  11       19.06       16.89      1.47 o
  -7   3  11      110.65      100.41      2.69 o
  -6   3  11       23.18       24.47      1.40 o
  -5   3  11        0.03       -0.24      0.73 o
  -4   3  11        0.68        0.44      0.78 o
  -3   3  11      109.99      120.70      3.47 o
  -2   3  11       61.32       64.22      1.92 o
  -1   3  11       92.85       95.59      2.58 o
   0   3  11       29.41       29.53      1.42 o
   1   3  11        5.38        3.35      1.09 o
   2   3  11      732.31      732.60      9.92 o
   3   3  11     1626.20     1601.39     16.92 o
   4   3  11       58.38       65.42      2.53 o
   5   3  11      235.38      236.01      4.60 o
   6   3  11      410.98      387.76      6.29 o
   7   3  11        6.05        0.16      2.06 o
   8   3  11        0.23        1.64      2.27 o
   9   3  11       51.03       53.43      3.84 o
  10   3  11        3.11        2.95      3.41 o
  11   3  11        7.48        7.80      3.71 o
  12   3  11       21.27       20.94      4.60 o
  13   3  11       25.41       27.75      5.37 o
  14   3  11       10.71        9.60      4.72 o
 -18   4  11        2.13        1.38      3.17 o
 -17   4  11        3.63        2.84      2.94 o
 -16   4  11       17.47       12.75      3.23 o
 -15   4  11        3.72        0.92      2.69 o
 -14   4  11       93.59       99.74      5.13 o
 -13   4  11        0.47        0.81      2.15 o
 -12   4  11        1.18        3.07      1.76 o
 -11   4  11      377.73      387.53      6.66 o
 -10   4  11      299.59      331.72      5.94 o
  -9   4  11       53.78       47.58      2.22 o
  -8   4  11        4.56        4.50      1.68 o
  -7   4  11       13.54       11.96      1.52 o
  -6   4  11       21.40       26.72      1.53 o
  -5   4  11        8.05        5.44      1.20 o
  -4   4  11       44.88       48.52      1.85 o
  -3   4  11       46.71       51.19      1.76 o
  -2   4  11       28.32       24.57      1.49 o
  -1   4  11       11.38       13.56      1.28 o
   0   4  11       13.21       12.46      1.49 o
   1   4  11       10.41       11.18      1.53 o
   2   4  11      222.30      201.46      4.08 o
   3   4  11        3.92       -0.04      1.75 o
   4   4  11      181.38      156.61      4.41 o
   5   4  11      124.42      115.24      3.89 o
   6   4  11       14.97       14.78      2.66 o
   7   4  11        0.07       -0.46      2.24 o
   8   4  11       39.45       46.10      3.62 o
   9   4  11       14.06       16.86      3.14 o
  10   4  11       45.50       49.54      4.65 o
  11   4  11        2.03        2.29      3.84 o
  12   4  11        9.94        6.15      5.87 o
  13   4  11        2.55       -1.69      4.08 o
 -17   5  11       22.94       24.23      3.77 o
 -16   5  11        1.45        1.55      2.86 o
 -15   5  11        6.17       10.03      2.97 o
 -14   5  11       25.62       27.05      3.31 o
 -13   5  11        9.13        8.12      2.33 o
 -12   5  11        7.64        5.67      2.33 o
 -11   5  11       23.55       16.18      2.45 o
 -10   5  11        6.90        9.54      2.23 o
  -9   5  11        7.11       11.77      2.15 o
  -8   5  11        2.64        2.72      1.38 o
  -7   5  11      337.82      348.75      6.29 o
  -6   5  11        7.82        5.25      1.38 o
  -5   5  11       82.70       73.60      2.73 o
  -4   5  11        9.39        5.92      1.31 o
  -3   5  11       45.92       50.42      2.06 o
  -2   5  11      194.91      194.72      4.68 o
  -1   5  11        2.61        2.30      1.41 o
   0   5  11       16.12       13.86      1.69 o
   1   5  11       50.19       48.26      2.33 o
   2   5  11        6.41        3.55      1.50 o
   3   5  11       16.06       12.33      1.94 o
   4   5  11        0.77       -1.00      1.89 o
   5   5  11        0.21       -0.81      2.93 o
   6   5  11      105.67      104.57      4.82 o
   7   5  11        0.00       -2.15      2.15 o
   8   5  11       11.94        9.72      3.16 o
   9   5  11      152.13      170.00      6.56 o
  10   5  11        2.66        0.03      2.91 o
  11   5  11        4.22        3.79      3.91 o
  12   5  11        2.86        5.28      4.18 o
 -16   6  11        9.63       14.01      3.21 o
 -15   6  11        0.60       -2.35      2.59 o
 -14   6  11       49.16       45.00      3.67 o
 -13   6  11        3.96        1.56      2.21 o
 -12   6  11        7.37        2.93      2.17 o
 -11   6  11       97.26       94.00      3.95 o
 -10   6  11       51.35       58.35      3.27 o
  -9   6  11      139.09      130.04      4.18 o
  -8   6  11      240.57      262.58      5.63 o
  -7   6  11        1.28        0.20      1.56 o
  -6   6  11       32.17       34.41      3.48 o
  -5   6  11      153.63      160.50      4.64 o
  -4   6  11       75.31       63.91      3.07 o
  -3   6  11        4.17        6.68      1.41 o
  -2   6  11      294.60      294.88      4.68 o
  -1   6  11        8.35        5.06      1.50 o
   0   6  11       41.56       48.16      2.27 o
   1   6  11       77.35       72.36      2.80 o
   2   6  11        7.05        4.83      1.82 o
   3   6  11       58.81       59.83      2.93 o
   4   6  11        2.80        2.18      2.20 o
   5   6  11        6.37        2.85      2.39 o
   6   6  11       24.32       23.83      3.09 o
   7   6  11        8.01       10.56      2.91 o
   8   6  11       34.02       31.60      3.56 o
   9   6  11        3.99       -0.65      3.32 o
  10   6  11       24.54       26.56      3.62 o
  11   6  11        0.67        3.18      6.32 o
 -14   7  11       32.85       37.52      8.54 o
 -13   7  11        0.02       -1.56      2.72 o
 -12   7  11        0.46        0.57      2.76 o
 -11   7  11        2.56        2.80      3.38 o
 -10   7  11        1.25        2.68      2.53 o
  -9   7  11       13.52       12.94      2.76 o
  -8   7  11       71.06       78.60      4.32 o
  -7   7  11       41.41       51.11      3.47 o
  -6   7  11       43.57       40.10      3.11 o
  -5   7  11       16.76       13.68      2.48 o
  -4   7  11       54.88       59.50      3.48 o
  -3   7  11       16.01       16.22      2.47 o
  -2   7  11        5.52        5.58      2.26 o
  -1   7  11      159.83      161.28      4.86 o
   0   7  11       35.73       42.18      3.03 o
   1   7  11        0.90       -0.94      2.53 o
   2   7  11        9.46        3.69      1.90 o
   3   7  11        1.72        2.40      1.93 o
   4   7  11        7.83        9.92      2.35 o
   5   7  11        7.37        5.72      2.42 o
   6   7  11       13.18       13.42      2.78 o
   7   7  11        2.01        1.73      2.46 o
   8   7  11        1.33        0.55      2.53 o
   9   7  11        1.78       -2.02      2.61 o
 -12   8  11        4.33        5.70      3.68 o
 -11   8  11       18.74       18.43      3.30 o
 -10   8  11        4.48        0.73      2.63 o
  -9   8  11       15.99       26.50      4.40 o
  -8   8  11       32.33       38.40      5.52 o
  -7   8  11       35.64       41.86      3.36 o
  -6   8  11        2.10       -1.44      2.32 o
  -5   8  11       14.72       13.32      2.58 o
  -4   8  11        7.56        5.56      2.29 o
  -3   8  11        4.73        1.56      2.13 o
  -2   8  11       27.66       31.65      2.83 o
  -1   8  11        1.96       -1.07      1.97 o
   0   8  11        0.00       -2.58      2.58 o
   1   8  11        0.39        0.39      3.25 o
   2   8  11        4.86        1.66      2.91 o
   3   8  11       18.00       25.19      3.61 o
   4   8  11       49.20       61.94      4.60 o
   5   8  11        8.05        7.94      2.19 o
   6   8  11        4.34        7.38      2.39 o
  -8   9  11       19.17       25.87      4.08 o
  -7   9  11       27.63       27.78      3.04 o
  -6   9  11       24.98       25.08      2.83 o
  -5   9  11        1.57       -2.06      2.06 o
  -4   9  11       13.54        9.29      2.28 o
  -3   9  11        0.71        0.07      2.26 o
  -2   9  11        6.21        9.30      3.23 o
  -1   9  11        0.91        0.24      2.50 o
   0   9  11       28.99       39.03      3.44 o
   1   9  11        1.33        2.91      2.48 o
   2   9  11        2.07        3.29      2.58 o
 -20   0  12        6.87       19.25      7.47 o
 -19   0  12       49.98       88.92     10.54 o
 -18   0  12      100.10      125.66     11.78 o
 -17   0  12        1.50       -0.23      5.33 o
 -16   0  12       27.94       35.65      3.40 o
 -15   0  12       58.28       63.08      5.43 o
 -14   0  12        0.02       -3.04      3.04 o
 -13   0  12       34.57       32.28      3.49 o
 -12   0  12       61.07       64.25      3.88 o
 -11   0  12       25.70       23.01      3.76 o
 -10   0  12     1928.44     1928.36     31.32 o
  -9   0  12      701.63      687.04     11.55 o
  -8   0  12     1073.13     1105.13     14.79 o
  -7   0  12      865.34      852.44     13.24 o
  -6   0  12       13.57       15.90      1.83 o
  -5   0  12        0.00       -0.17      1.29 o
  -4   0  12        0.38       -1.11      1.11 o
  -3   0  12      101.00      104.61      3.33 o
  -2   0  12        3.55        1.00      1.19 o
  -1   0  12      331.67      277.73      6.41 o
   0   0  12     2764.72     2735.08     41.79 o
   1   0  12     1218.25     1124.55     19.36 o
   2   0  12        4.44        4.93      2.02 o
   3   0  12       70.88       65.45      3.46 o
   4   0  12       15.68       13.69      2.31 o
   5   0  12       27.44       33.15      3.88 o
   6   0  12      198.67      197.45      9.47 o
   7   0  12      439.36      422.17     12.49 o
   8   0  12       22.38       31.06      4.82 o
   9   0  12       96.11       77.46      7.11 o
  10   0  12      320.27      280.30     20.09 o
  11   0  12       14.25        8.90      6.81 o
  12   0  12       10.13        6.90      4.30 o
  13   0  12        4.95        2.87      4.28 o
  14   0  12        2.72       -4.01      4.38 o
 -20   1  12        4.26        3.79      4.91 o
 -19   1  12        7.42        9.18      5.63 o
 -18   1  12       10.89       16.96      3.85 o
 -17   1  12        2.14        0.30      3.71 o
 -16   1  12        9.66       13.20      2.42 o
 -15   1  12        8.22        7.96      2.00 o
 -14   1  12        8.77        7.70      1.81 o
 -13   1  12       14.65       15.00      2.25 o
 -12   1  12        0.13        0.70      1.80 o
 -11   1  12       17.91       12.94      1.95 o
 -10   1  12       40.81       47.21      2.41 o
  -9   1  12      267.92      245.46      4.56 o
  -8   1  12        7.82        0.67      1.38 o
  -7   1  12      182.58      191.75      3.71 o
  -6   1  12      100.42      104.96      2.67 o
  -5   1  12       63.24       62.14      2.10 o
  -4   1  12        2.04       -0.94      0.94 o
  -3   1  12       46.34       41.25      1.59 o
  -2   1  12       98.21      106.31      2.46 o
  -1   1  12      774.18      792.64      8.68 o
   0   1  12        6.29        5.96      1.22 o
   1   1  12        7.23        6.23      1.28 o
   2   1  12      151.00      145.79      3.56 o
   3   1  12        3.35       -1.52      1.52 o
   4   1  12        3.69       -1.50      1.50 o
   5   1  12       39.60       29.66      2.34 o
   6   1  12      135.86      108.81      3.88 o
   7   1  12        6.40        6.82      2.33 o
   8   1  12       47.92       46.67      3.33 o
   9   1  12       11.62        7.41      2.60 o
  10   1  12       31.18       39.68      3.45 o
  11   1  12        0.00        1.36      2.50 o
  12   1  12        0.37        0.40      3.11 o
  13   1  12       24.23       36.04      5.56 o
  14   1  12       24.73       33.02      6.15 o
 -19   2  12        0.93       -0.28      3.77 o
 -18   2  12        2.35       -3.27      3.27 o
 -17   2  12        0.32       -0.60      4.51 o
 -16   2  12        1.65        0.90      2.51 o
 -15   2  12       15.00       14.06      2.25 o
 -14   2  12       87.70       78.56      3.45 o
 -13   2  12        8.98       12.13      2.01 o
 -12   2  12       48.99       51.35      2.82 o
 -11   2  12       43.67       41.90      2.25 o
 -10   2  12      178.54      183.72      4.49 o
  -9   2  12        3.90       -1.68      1.68 o
  -8   2  12       62.82       55.09      2.31 o
  -7   2  12       11.95        7.73      1.50 o
  -6   2  12       46.37       44.59      1.88 o
  -5   2  12       30.76       26.57      2.07 o
  -4   2  12       20.18       20.05      1.42 o
  -3   2  12        1.63       -0.94      0.94 o
  -2   2  12       37.20       34.27      1.66 o
  -1   2  12        3.39        2.96      0.94 o
   0   2  12      218.65      213.92      3.85 o
   1   2  12      170.95      160.79      4.17 o
   2   2  12        7.46       -0.17      2.72 o
   3   2  12      117.20      104.51      3.60 o
   4   2  12       10.75        4.53      1.80 o
   5   2  12       54.75       48.13      2.75 o
   6   2  12        3.92        0.40      1.82 o
   7   2  12        6.28        6.60      1.97 o
   8   2  12       18.49       15.24      2.59 o
   9   2  12        4.48        9.07      2.53 o
  10   2  12       85.43       98.07      5.47 o
  11   2  12        0.60        2.85      3.77 o
  12   2  12       25.48       33.26      5.11 o
  13   2  12       66.85       73.47      7.56 o
  14   2  12       11.50        3.83      6.72 o
 -19   3  12        2.06       -2.01      4.30 o
 -18   3  12        6.76        6.51      4.14 o
 -17   3  12        1.86        1.68      3.06 o
 -16   3  12       25.54       32.79      3.31 o
 -15   3  12        7.01        7.07      2.55 o
 -14   3  12       11.40        9.54      3.01 o
 -13   3  12       16.29       21.31      2.34 o
 -12   3  12       59.34       58.17      2.76 o
 -11   3  12       50.10       40.29      2.47 o
 -10   3  12      203.33      195.05      4.53 o
  -9   3  12       50.76       40.19      3.12 o
  -8   3  12      153.29      140.15      3.36 o
  -7   3  12       16.33       17.14      1.53 o
  -6   3  12       18.52       16.21      1.46 o
  -5   3  12      140.31      146.31      2.75 o
  -4   3  12        3.54        4.54      1.08 o
  -3   3  12       27.31       27.77      1.47 o
  -2   3  12       48.94       45.82      1.73 o
  -1   3  12      355.28      347.00      4.83 o
   0   3  12      807.04      790.82      9.37 o
   1   3  12      124.52      127.27      3.27 o
   2   3  12      161.95      149.19      3.72 o
   3   3  12      144.12      145.61      3.99 o
   4   3  12        1.20       -1.38      1.45 o
   5   3  12      307.53      297.43      5.89 o
   6   3  12        0.81       -1.99      1.99 o
   7   3  12        1.12       -2.26      2.26 o
   8   3  12       46.81       35.45      3.43 o
   9   3  12       16.76       19.86      4.03 o
  10   3  12        2.97        9.17      3.87 o
  11   3  12        3.85        6.51      4.16 o
  12   3  12       33.39       34.73      5.69 o
  13   3  12        0.18       -4.28      4.28 o
 -18   4  12       11.57       21.67      3.89 o
 -17   4  12        0.01       -1.86      2.97 o
 -16   4  12        0.10        4.28      3.03 o
 -15   4  12        1.61        0.70      2.73 o
 -14   4  12       18.54        9.39     10.49 o
 -13   4  12       19.25       17.69      3.15 o
 -12   4  12        4.08        1.75      2.02 o
 -11   4  12       67.84       52.65      2.70 o
 -10   4  12       80.56       81.22      3.15 o
  -9   4  12       47.85       49.14      2.51 o
  -8   4  12      383.31      375.20      5.76 o
  -7   4  12        6.07       -0.81      1.46 o
  -6   4  12       22.82       18.74      1.82 o
  -5   4  12       98.84       98.82      2.92 o
  -4   4  12        1.95        1.20      1.25 o
  -3   4  12        8.67       14.04      1.54 o
  -2   4  12      460.05      456.13      6.27 o
  -1   4  12      330.93      329.88      5.11 o
   0   4  12       81.60       80.79      2.82 o
   1   4  12      177.36      178.74      4.39 o
   2   4  12       58.26       58.79      2.81 o
   3   4  12       22.73       19.35      2.28 o
   4   4  12       18.45       19.40      2.28 o
   5   4  12        2.25       -1.68      1.87 o
   6   4  12       23.85       19.70      2.95 o
   7   4  12       48.29       59.97      4.12 o
   8   4  12       17.44       16.45      3.12 o
   9   4  12      118.67      124.19      5.88 o
  10   4  12        0.02       -1.97      7.26 o
  11   4  12        5.37        0.38      3.73 o
  12   4  12        0.02       -4.01      4.01 o
 -17   5  12        0.15       -2.38      3.72 o
 -16   5  12       18.75       17.83      3.58 o
 -15   5  12        0.41       -2.61      2.61 o
 -14   5  12       13.68       11.79      2.92 o
 -13   5  12        0.18       -2.37      2.37 o
 -12   5  12       69.83       59.93      3.53 o
 -11   5  12       56.21       51.57      3.26 o
 -10   5  12       97.29      101.63      6.78 o
  -9   5  12       13.09        6.97      2.82 o
  -8   5  12       32.70       32.00      2.22 o
  -7   5  12        1.01       -1.57      1.57 o
  -6   5  12        0.84       -1.78      1.78 o
  -5   5  12       51.37       49.34      2.38 o
  -4   5  12       63.49       59.45      2.58 o
  -3   5  12        6.65        5.20      1.55 o
  -2   5  12      113.41      106.25      3.29 o
  -1   5  12      142.77      163.14      4.09 o
   0   5  12      176.81      171.93      4.20 o
   1   5  12       23.97       22.44      2.21 o
   2   5  12       16.55       12.09      2.08 o
   3   5  12       32.15       30.01      2.45 o
   4   5  12        8.39        4.32      1.83 o
   5   5  12       23.03       17.57      2.92 o
   6   5  12        1.83       -1.01      2.43 o
   7   5  12        5.26        3.22      2.63 o
   8   5  12        1.13       -0.94      2.64 o
   9   5  12       58.75       71.81      4.80 o
  10   5  12        3.06        0.74      3.67 o
  11   5  12        0.11        0.98      3.92 o
 -16   6  12        6.20        7.37      3.10 o
 -15   6  12        0.11       -2.43      2.67 o
 -14   6  12        0.00        0.05      2.69 o
 -13   6  12        2.81        0.13      2.29 o
 -12   6  12        1.67       -1.64      2.15 o
 -11   6  12       41.99       39.99      2.44 o
 -10   6  12        0.31       -2.16      2.73 o
  -9   6  12        0.69       -1.79      1.79 o
  -8   6  12      189.92      196.83      5.86 o
  -7   6  12      106.47       95.11      3.71 o
  -6   6  12       73.66       68.12      3.18 o
  -5   6  12       47.34       44.68      2.49 o
  -4   6  12       21.50       16.28      1.78 o
  -3   6  12       95.89       94.13      4.09 o
  -2   6  12       25.72       23.80      1.96 o
  -1   6  12      230.48      242.33      4.99 o
   0   6  12        4.62        1.19      1.76 o
   1   6  12       46.55       46.20      2.75 o
   2   6  12       25.96       20.35      2.29 o
   3   6  12        5.99        2.89      1.96 o
   4   6  12        5.22        0.96      2.32 o
   5   6  12       11.73        5.82      2.70 o
   6   6  12        7.94        6.66      3.38 o
   7   6  12       55.71       59.46      4.25 o
   8   6  12       73.37       87.85      5.42 o
   9   6  12       19.31       15.13      3.44 o
  10   6  12        0.18        1.08      2.97 o
 -14   7  12        0.01       -1.51      3.55 o
 -13   7  12        0.00       -2.82      2.82 o
 -12   7  12        0.30       -1.16      2.75 o
 -11   7  12       15.29       18.16      3.17 o
 -10   7  12        0.30       -2.46      2.46 o
  -9   7  12        0.96        4.68      3.47 o
  -8   7  12       15.23       16.72      3.93 o
  -7   7  12       45.51       47.91      4.78 o
  -6   7  12        0.13       -2.19      2.19 o
  -5   7  12        0.65       -2.12      2.12 o
  -4   7  12      108.20      114.54      4.71 o
  -3   7  12       38.07       34.88      3.08 o
  -2   7  12       22.29       18.48      2.65 o
  -1   7  12        1.34       -2.61      2.65 o
   0   7  12       19.99       22.09      3.55 o
   1   7  12       46.46       47.48      3.05 o
   2   7  12        0.33        0.58      2.13 o
   3   7  12       79.32       87.09      4.25 o
   4   7  12       56.29       65.52      4.99 o
   5   7  12       12.91       18.19      3.66 o
   6   7  12        0.23       -2.45      2.45 o
   7   7  12       16.20       15.50      3.08 o
   8   7  12        1.59        1.45      2.72 o
 -11   8  12        5.91        0.22      2.75 o
 -10   8  12        0.38       -2.77      3.49 o
  -9   8  12        8.40        9.59      4.50 o
  -8   8  12       65.99       67.73      5.38 o
  -7   8  12        0.86       -1.00      7.54 o
  -6   8  12       23.81       26.74      4.06 o
  -5   8  12        6.82        4.01      2.51 o
  -4   8  12       40.56       40.20      3.31 o
  -3   8  12       34.28       33.60      5.27 o
  -2   8  12       55.69       67.11     10.17 o
  -1   8  12        3.60       -2.39      2.73 o
   0   8  12        1.22        3.09      2.95 o
   1   8  12       11.32       17.75      3.52 o
   2   8  12        4.27        5.23      3.08 o
   3   8  12        4.29       -1.11      6.43 o
   4   8  12        6.06        8.54      3.24 o
   5   8  12        6.14        0.69      2.18 o
  -6   9  12        9.36        7.39      4.84 o
  -5   9  12        3.75        2.49      3.25 o
  -4   9  12        0.78        0.11      3.79 o
  -3   9  12        2.67       -2.88      2.88 o
  -2   9  12       49.85       60.96      4.52 o
  -1   9  12       62.06       72.58      5.02 o
   0   9  12       20.93       24.87      3.59 o
 -19   1  13        1.22        5.88      4.80 o
 -18   1  13       61.81       71.39      5.44 o
 -17   1  13       16.48       20.25      5.73 o
 -16   1  13        2.23        0.57      2.99 o
 -15   1  13        0.09       -0.69      2.16 o
 -14   1  13       32.03       29.32      2.59 o
 -13   1  13      210.90      221.72      5.68 o
 -12   1  13        2.89        4.47      2.25 o
 -11   1  13       42.40       43.43      2.51 o
 -10   1  13      779.75      809.12     10.97 o
  -9   1  13      113.09      115.13      3.71 o
  -8   1  13       72.22       54.17      2.84 o
  -7   1  13      482.09      470.57      7.86 o
  -6   1  13      628.32      622.02      9.39 o
  -5   1  13       88.11       74.98      2.43 o
  -4   1  13        3.67        3.76      1.20 o
  -3   1  13        0.93       -0.93      0.93 o
  -2   1  13      198.52      183.90      3.38 o
  -1   1  13      317.41      303.32      4.80 o
   0   1  13      214.74      216.25      4.37 o
   1   1  13       89.00       95.48      4.06 o
   2   1  13      200.01      196.57      4.76 o
   3   1  13       62.65       58.12      2.81 o
   4   1  13      124.00      106.78      3.80 o
   5   1  13       68.82       68.14      3.83 o
   6   1  13       34.66       26.97      2.81 o
   7   1  13        5.03        9.12      2.36 o
   8   1  13       68.13       68.74      3.98 o
   9   1  13        4.68        7.23      2.61 o
  10   1  13        1.27        0.94      2.53 o
  11   1  13        8.48        9.21      3.18 o
  12   1  13       25.91       24.48      4.34 o
  13   1  13       18.23       20.06      5.30 o
 -19   2  13       41.25       47.87      5.16 o
 -18   2  13        0.85        4.67      3.67 o
 -17   2  13       27.73       31.29      4.27 o
 -16   2  13        1.18        1.55      2.54 o
 -15   2  13       25.65       29.34      3.25 o
 -14   2  13       26.30       30.02      3.53 o
 -13   2  13        0.88        0.10      1.73 o
 -12   2  13       19.70       17.12      2.16 o
 -11   2  13        0.06       -0.93      1.80 o
 -10   2  13       51.56       42.28      2.51 o
  -9   2  13       22.29       16.09      2.09 o
  -8   2  13       13.08        2.80      1.94 o
  -7   2  13      297.39      301.38      5.97 o
  -6   2  13      175.23      181.69      4.05 o
  -5   2  13       78.96       78.69      2.77 o
  -4   2  13       58.72       53.58      2.35 o
  -3   2  13       39.31       39.93      2.62 o
  -2   2  13        7.34        3.68      1.18 o
  -1   2  13     1020.49      979.50     13.41 o
   0   2  13     1652.99     1614.63     20.48 o
   1   2  13      791.83      750.31     11.02 o
   2   2  13      589.03      591.70      9.35 o
   3   2  13      107.14      103.40      4.51 o
   4   2  13       30.91       24.64      2.31 o
   5   2  13       51.04       54.38      2.91 o
   6   2  13        3.76        6.30      2.20 o
   7   2  13       50.83       47.03      3.40 o
   8   2  13       21.79       26.96      3.55 o
   9   2  13        0.07       -0.11      2.84 o
  10   2  13       30.89       18.81      4.50 o
  11   2  13       20.60       26.21      5.04 o
  12   2  13        0.07       -1.02      4.25 o
  13   2  13       68.23       88.41      7.59 o
 -19   3  13        8.73        8.84      5.16 o
 -18   3  13        2.87       -1.71      4.35 o
 -17   3  13       18.13       26.47      4.03 o
 -16   3  13        6.23       10.35      2.86 o
 -15   3  13       15.95       16.05      2.94 o
 -14   3  13        1.05       -2.16      2.16 o
 -13   3  13        3.61        3.90      2.41 o
 -12   3  13       14.56       12.95      2.18 o
 -11   3  13        0.46       -1.53      1.53 o
 -10   3  13        9.07        6.86      1.79 o
  -9   3  13        0.38       -1.86      1.86 o
  -8   3  13        3.79       -1.43      1.43 o
  -7   3  13       10.34       10.28      1.79 o
  -6   3  13      119.04      109.37      3.17 o
  -5   3  13       35.70       31.67      1.67 o
  -4   3  13      245.42      255.44      4.75 o
  -3   3  13      745.96      734.86      9.69 o
  -2   3  13       31.20       28.98      1.96 o
  -1   3  13       51.27       55.30      2.53 o
   0   3  13      207.29      204.88      4.90 o
   1   3  13        2.71        3.12      1.59 o
   2   3  13      563.35      560.00      9.45 o
   3   3  13      102.86      104.02      3.73 o
   4   3  13      152.71      154.37      4.74 o
   5   3  13       83.65       84.68      3.21 o
   6   3  13        0.98       -2.08      2.08 o
   7   3  13       36.40       34.96      8.91 o
   8   3  13        0.47        0.87      3.40 o
   9   3  13       14.85       16.62      4.27 o
  10   3  13      195.37      204.87      9.41 o
  11   3  13       25.08       38.97      5.69 o
  12   3  13       15.02       12.12      4.80 o
 -18   4  13        7.67        3.04      3.49 o
 -17   4  13       11.92       10.24      3.67 o
 -16   4  13       50.69       60.01      4.71 o
 -15   4  13        0.92        3.53      2.90 o
 -14   4  13        0.06       -1.56      2.63 o
 -13   4  13        0.13        0.99      2.63 o
 -12   4  13       52.61       42.66      3.79 o
 -11   4  13      108.02      112.00      4.15 o
 -10   4  13        0.03       -1.77      1.77 o
  -9   4  13        8.84        3.99      1.72 o
  -8   4  13       22.99       18.94      2.97 o
  -7   4  13       26.12       23.64      1.95 o
  -6   4  13        6.68        5.03      1.54 o
  -5   4  13       19.77       20.79      1.79 o
  -4   4  13        2.42        0.99      1.36 o
  -3   4  13       61.25       55.37      2.35 o
  -2   4  13      123.47      124.66      3.23 o
  -1   4  13        3.89        7.13      1.62 o
   0   4  13      420.67      415.07      7.27 o
   1   4  13      657.14      672.26     10.22 o
   2   4  13       17.01       16.66      2.26 o
   3   4  13      523.33      549.35      9.91 o
   4   4  13       35.01       33.92      2.64 o
   5   4  13        0.14       -3.70      3.70 o
   6   4  13        1.26        3.15      2.45 o
   7   4  13       27.40       31.41      3.57 o
   8   4  13        0.00       -0.70      3.41 o
   9   4  13       20.20       17.29      4.23 o
  10   4  13       25.08       31.84     10.86 o
  11   4  13        2.60        0.02      4.30 o
 -17   5  13        3.84        1.85      3.26 o
 -16   5  13        0.25       -2.79      2.79 o
 -15   5  13       23.72       29.13      8.01 o
 -14   5  13        2.28        1.53      2.81 o
 -13   5  13        3.80       -0.37      2.62 o
 -12   5  13       61.87       69.29      3.89 o
 -11   5  13        4.43        2.02      2.23 o
 -10   5  13       19.63       17.36      2.90 o
  -9   5  13       78.34       79.76      3.31 o
  -8   5  13      113.63      108.56      4.84 o
  -7   5  13        7.44        5.45      1.95 o
  -6   5  13        0.06       -1.62      1.62 o
  -5   5  13        0.01       -1.31      1.63 o
  -4   5  13        1.60        2.81      1.57 o
  -3   5  13      191.69      187.90      5.09 o
  -2   5  13      132.19      129.15      4.26 o
  -1   5  13       18.44       19.42      2.30 o
   0   5  13       98.07       94.57      3.80 o
   1   5  13        5.72        3.93      1.97 o
   2   5  13        1.10        0.83      1.91 o
   3   5  13       81.91       87.22      3.81 o
   4   5  13       60.01       63.01      5.20 o
   5   5  13        0.00       -2.38      2.38 o
   6   5  13        3.17       -0.76      2.86 o
   7   5  13       60.03       61.62      4.38 o
   8   5  13        0.30        3.32      2.93 o
   9   5  13        6.58        9.06      4.02 o
  10   5  13        4.16        5.99      4.22 o
 -15   6  13        1.32        2.17      2.90 o
 -14   6  13       21.76       22.35      3.32 o
 -13   6  13        5.02        0.22      2.56 o
 -12   6  13        6.87        8.32      2.38 o
 -11   6  13       28.49       29.14      2.35 o
 -10   6  13       12.66       10.03      2.23 o
  -9   6  13        0.07        1.05      3.12 o
  -8   6  13       46.74       48.18      3.28 o
  -7   6  13        7.69        5.89      2.35 o
  -6   6  13       22.62       20.50      3.56 o
  -5   6  13       92.17       77.19      3.93 o
  -4   6  13        0.62       -1.16      2.05 o
  -3   6  13      140.27      140.42      4.90 o
  -2   6  13       63.80       64.62      3.23 o
  -1   6  13      165.75      187.77      6.54 o
   0   6  13        2.39        0.95      1.83 o
   1   6  13       14.44       12.97      2.34 o
   2   6  13      159.14      153.58      4.76 o
   3   6  13       19.82       17.73      2.95 o
   4   6  13      121.93      132.80      5.95 o
   5   6  13       25.96       26.47      3.49 o
   6   6  13        7.86        4.70      2.85 o
   7   6  13        0.01       -2.73      2.73 o
   8   6  13        2.94        3.86      3.04 o
   9   6  13        2.55        2.63      3.04 o
 -13   7  13        1.56       -0.59      3.34 o
 -12   7  13        0.02       -2.79      2.79 o
 -11   7  13        0.37       -2.73      2.73 o
 -10   7  13        5.34        6.02      3.82 o
  -9   7  13       75.15       87.24      6.75 o
  -8   7  13       14.84       13.18      3.81 o
  -7   7  13       42.69       41.57      4.67 o
  -6   7  13       15.35       14.89      3.74 o
  -5   7  13        5.50        1.10      3.22 o
  -4   7  13       45.24       44.30      7.49 o
  -3   7  13       20.75       18.89      4.62 o
  -2   7  13       52.07       43.30      4.28 o
  -1   7  13       42.30       42.57      4.29 o
   0   7  13       10.15       12.28      2.39 o
   1   7  13        0.08        1.06      2.12 o
   2   7  13       18.72       19.12      2.78 o
   3   7  13       30.08       39.20      3.36 o
   4   7  13       13.29       15.57      3.04 o
   5   7  13        0.07       -2.30      2.60 o
   6   7  13        0.37       -2.54      2.54 o
   7   7  13        0.02       -2.06      2.77 o
 -10   8  13        0.00       -2.27      3.55 o
  -9   8  13        0.18        4.55      5.50 o
  -8   8  13        5.83        9.58      4.93 o
  -7   8  13        2.52        1.15      3.65 o
  -6   8  13        0.15        1.38      3.38 o
  -5   8  13        0.04       -4.52      4.52 o
  -4   8  13        1.23       -3.56      7.90 o
  -3   8  13        5.97        4.54      3.53 o
  -2   8  13        0.10       -0.03      3.30 o
  -1   8  13       26.90       24.84      3.93 o
   0   8  13        7.51        6.89      3.33 o
   1   8  13       20.11       21.30      3.85 o
   2   8  13        8.27        7.39      3.43 o
   3   8  13        1.87        3.06      4.03 o
   4   8  13        1.73        3.20      2.18 o
 -19   0  14       29.78       35.64      8.10 o
 -18   0  14        0.80        0.04      5.74 o
 -17   0  14       21.75       15.65      6.68 o
 -16   0  14        4.54        7.50      5.59 o
 -15   0  14        2.27        5.79      3.83 o
 -14   0  14       26.30       16.44      4.07 o
 -13   0  14       19.79       22.83      6.57 o
 -12   0  14       57.48       59.43      4.09 o
 -11   0  14       66.06       61.47      4.11 o
 -10   0  14      386.72      419.98     12.36 o
  -9   0  14        6.02        1.78      3.26 o
  -8   0  14      371.27      325.12     10.36 o
  -7   0  14       39.53       24.50      5.87 o
  -6   0  14      140.33      119.89      6.92 o
  -5   0  14      296.27      297.08      7.43 o
  -4   0  14        0.58       -1.98      1.98 o
  -3   0  14       56.63       39.89      2.57 o
  -2   0  14       45.56       37.28      2.92 o
  -1   0  14      354.15      347.17      8.20 o
   0   0  14      519.30      498.09     13.33 o
   1   0  14     1749.21     1653.12     65.06 o
   2   0  14      813.38      863.61     20.03 o
   3   0  14       37.44       40.02      4.32 o
   4   0  14       50.79       35.73      4.35 o
   5   0  14      330.02      318.85     10.62 o
   6   0  14       31.38       38.50      4.51 o
   7   0  14        3.86        1.24      3.34 o
   8   0  14       14.87        7.31      4.26 o
   9   0  14       29.07       34.12      7.02 o
  10   0  14        1.76       -0.65      3.93 o
  11   0  14       25.64       34.97      5.46 o
  12   0  14       80.13      109.66      8.06 o
 -19   1  14       13.41        2.94      4.84 o
 -18   1  14       14.93       15.21      4.81 o
 -17   1  14        9.94        4.53      3.55 o
 -16   1  14        1.84       -2.92      2.92 o
 -15   1  14        1.14       -2.77      2.88 o
 -14   1  14        7.48        9.14      2.65 o
 -13   1  14        3.39        4.40      2.31 o
 -12   1  14        1.98        2.55      2.08 o
 -11   1  14        3.34        2.46      1.95 o
 -10   1  14      107.05      110.30      4.13 o
  -9   1  14       77.58       71.61      3.78 o
  -8   1  14       56.43       44.34      3.18 o
  -7   1  14      218.95      226.00      5.22 o
  -6   1  14      220.00      216.52      5.05 o
  -5   1  14       32.80       27.25      2.38 o
  -4   1  14      180.80      169.05      3.93 o
  -3   1  14        5.59        2.09      1.42 o
  -2   1  14      226.70      228.74      4.63 o
  -1   1  14        6.35        4.50      2.39 o
   0   1  14        0.89        6.88      2.21 o
   1   1  14        1.81        8.05      2.09 o
   2   1  14       63.58       60.33      3.39 o
   3   1  14        5.16        4.73      2.21 o
   4   1  14        5.45        1.66      2.17 o
   5   1  14        0.00        0.74      2.05 o
   6   1  14        6.96        4.07      2.34 o
   7   1  14        9.20        8.88      2.60 o
   8   1  14      129.29      115.36      5.18 o
   9   1  14       29.91       30.95      3.47 o
  10   1  14       14.74       20.00      3.24 o
  11   1  14       37.39       41.47      6.60 o
  12   1  14        0.52       -2.02      4.51 o
 -19   2  14       10.55        8.31      4.16 o
 -18   2  14        3.13        0.20      3.63 o
 -17   2  14        2.46        5.53      3.57 o
 -16   2  14        9.49        7.38      3.32 o
 -15   2  14       14.61       21.08      3.04 o
 -14   2  14       24.87       23.22      2.97 o
 -13   2  14        9.41       10.86      2.58 o
 -12   2  14       10.22        7.19      2.05 o
 -11   2  14       87.57       88.73      4.22 o
 -10   2  14       28.50       23.92      2.75 o
  -9   2  14        3.15       -0.97      1.80 o
  -8   2  14      199.30      191.04      4.85 o
  -7   2  14       27.16       19.22      2.14 o
  -6   2  14      140.08      148.14      4.22 o
  -5   2  14       88.89       88.27      3.43 o
  -4   2  14        0.06       -1.34      1.34 o
  -3   2  14       75.42       62.54      2.60 o
  -2   2  14        2.43        0.07      1.47 o
  -1   2  14       38.99       35.47      2.37 o
   0   2  14      110.30      121.93      3.92 o
   1   2  14      239.40      255.03      5.65 o
   2   2  14       38.79       46.43      2.71 o
   3   2  14      233.48      224.11      5.65 o
   4   2  14        8.15        5.22      1.95 o
   5   2  14        0.48       -0.44      2.12 o
   6   2  14        3.20        3.50      3.27 o
   7   2  14        0.82       -2.66      2.66 o
   8   2  14        3.02        2.07      2.95 o
   9   2  14        3.02        8.58      4.82 o
  10   2  14        0.05       -4.50      5.44 o
  11   2  14        2.36        1.26      4.49 o
  12   2  14        7.44        9.19      4.84 o
 -18   3  14       10.03        6.20      4.55 o
 -17   3  14       67.67       85.31      5.57 o
 -16   3  14        0.65        0.75      2.71 o
 -15   3  14        6.32        6.93      2.77 o
 -14   3  14        2.33        1.23      2.45 o
 -13   3  14        2.50        1.49      2.34 o
 -12   3  14       88.48       97.64      4.49 o
 -11   3  14        9.05        7.90      2.40 o
 -10   3  14        0.03       -1.54      1.54 o
  -9   3  14       24.44       23.83      2.26 o
  -8   3  14       21.49       15.68      2.07 o
  -7   3  14       57.06       53.13      3.11 o
  -6   3  14       51.88       48.70      2.36 o
  -5   3  14       50.80       47.77      3.91 o
  -4   3  14        4.20        4.80      2.01 o
  -3   3  14      167.86      179.42      5.80 o
  -2   3  14      457.59      446.60      9.81 o
  -1   3  14      206.47      181.40      5.31 o
   0   3  14        1.08        0.39      2.36 o
   1   3  14       76.64       79.14      4.62 o
   2   3  14      272.43      268.14      5.76 o
   3   3  14        0.16       -1.66      1.66 o
   4   3  14        7.81        7.12      1.91 o
   5   3  14       65.61       58.83      3.58 o
   6   3  14       14.35       11.83      3.93 o
   7   3  14        3.08        0.43      4.58 o
   8   3  14        7.10       11.94      4.18 o
   9   3  14        0.68       -0.54      3.99 o
  10   3  14       71.47       79.20      6.93 o
  11   3  14        7.18       12.00      7.56 o
 -17   4  14        7.17       10.04      3.66 o
 -16   4  14        3.99        7.86      4.58 o
 -15   4  14        1.75        5.09      3.06 o
 -14   4  14        0.07       -2.01      2.85 o
 -13   4  14       55.59       64.61      4.42 o
 -12   4  14        4.94        4.07      2.91 o
 -11   4  14       13.84       15.88      3.11 o
 -10   4  14       76.28       74.20      3.41 o
  -9   4  14       26.41       22.05      2.68 o
  -8   4  14       16.82       16.11      2.10 o
  -7   4  14        0.19       -1.45      1.45 o
  -6   4  14        0.69       -1.50      1.52 o
  -5   4  14        0.62       -0.50      1.64 o
  -4   4  14        2.69        0.47      1.63 o
  -3   4  14      180.73      198.90      4.45 o
  -2   4  14       23.87       26.38      2.07 o
  -1   4  14      118.34      117.73      5.37 o
   0   4  14      474.24      487.06      9.11 o
   1   4  14        6.54        4.49      2.07 o
   2   4  14      377.76      386.18      7.89 o
   3   4  14      183.06      181.99      5.22 o
   4   4  14       42.21       34.83      3.53 o
   5   4  14        0.08       -1.92      2.46 o
   6   4  14       22.10       26.67      3.46 o
   7   4  14       22.41       14.10      4.24 o
   8   4  14        0.02       -3.38      3.38 o
   9   4  14       17.30       30.59      5.09 o
  10   4  14       23.14       42.99      5.66 o
 -16   5  14        7.41       12.53      3.55 o
 -15   5  14        5.98        3.40      3.13 o
 -14   5  14       18.10       15.36      3.65 o
 -13   5  14        2.15       -1.25      2.51 o
 -12   5  14       83.27       83.01      4.76 o
 -11   5  14       14.16       11.11      2.53 o
 -10   5  14       12.27       10.65      2.43 o
  -9   5  14       62.82       66.46      3.69 o
  -8   5  14       10.38       11.34      2.60 o
  -7   5  14        8.65        2.53      2.33 o
  -6   5  14        0.00       -3.49      3.49 o
  -5   5  14       91.53       82.86      3.69 o
  -4   5  14       39.32       40.64      4.73 o
  -3   5  14        0.67        3.22      1.86 o
  -2   5  14        4.49        4.42      1.82 o
  -1   5  14      102.44      105.76      4.11 o
   0   5  14        5.44        5.80      2.00 o
   1   5  14        0.57       -1.82      1.82 o
   2   5  14      114.32      125.77      5.84 o
   3   5  14       16.07       20.50      3.14 o
   4   5  14       10.83        5.82      2.90 o
   5   5  14       15.69       18.51      5.05 o
   6   5  14        6.66        6.47      3.82 o
   7   5  14       12.92       14.50      3.40 o
   8   5  14        7.03        8.53      4.07 o
   9   5  14       16.16       18.42      4.63 o
 -15   6  14        1.71        4.32      3.71 o
 -14   6  14        2.64       -0.38      2.77 o
 -13   6  14        0.13       -2.53      2.53 o
 -12   6  14        3.73        5.48      2.13 o
 -11   6  14       19.82       16.27      2.56 o
 -10   6  14        1.79        1.22      2.43 o
  -9   6  14        3.71        0.66      4.02 o
  -8   6  14       53.26       49.95      3.47 o
  -7   6  14        8.28        5.62      2.46 o
  -6   6  14        0.06       -2.41      2.41 o
  -5   6  14        3.83       -0.63      2.21 o
  -4   6  14       36.46       36.84      3.04 o
  -3   6  14       11.47       15.60      2.59 o
  -2   6  14        6.20        4.73      2.31 o
  -1   6  14       38.76       45.26      2.88 o
   0   6  14      195.43      203.34      5.48 o
   1   6  14       28.63       35.39      3.61 o
   2   6  14       14.22       14.40      2.94 o
   3   6  14       19.99       19.32      3.20 o
   4   6  14       17.54       20.63      3.15 o
   5   6  14       50.97       62.37      5.60 o
   6   6  14        1.58       -0.84      2.81 o
   7   6  14       30.06       33.03      3.93 o
   8   6  14        0.01        1.54      4.41 o
 -13   7  14        0.86        7.62      6.00 o
 -12   7  14        1.90        0.38      3.54 o
 -11   7  14        6.25        6.51      6.68 o
 -10   7  14        4.05        0.06      3.60 o
  -9   7  14        3.71        5.19      3.86 o
  -8   7  14        0.17       -3.19      3.19 o
  -7   7  14       16.19       10.89      3.89 o
  -6   7  14       21.99       17.99      3.96 o
  -5   7  14        0.01        2.28      3.14 o
  -4   7  14        0.05       -2.38      3.12 o
  -3   7  14       17.38       14.23      6.19 o
  -2   7  14        1.90        1.79      3.01 o
  -1   7  14        0.70       -3.33      3.33 o
   0   7  14       21.42       22.01      2.63 o
   1   7  14       18.82       21.73      3.85 o
   2   7  14        1.08        1.45      2.47 o
   3   7  14        6.85        5.75      2.74 o
   4   7  14       85.66       95.78      5.06 o
   5   7  14       11.68       11.42      3.08 o
   6   7  14        1.73        0.45      3.45 o
  -9   8  14        0.31       -1.67      3.79 o
  -8   8  14        9.35       12.63      4.16 o
  -7   8  14       12.63       14.45      3.94 o
  -6   8  14       14.87       16.52      4.05 o
  -5   8  14        3.82       -1.83      3.36 o
  -4   8  14        8.07        7.38      3.55 o
  -3   8  14       11.41       14.27      3.73 o
  -2   8  14        4.38        3.13      3.38 o
  -1   8  14        8.51       12.66      3.66 o
   0   8  14        0.02        0.11      3.27 o
   1   8  14        0.31       -1.56      3.10 o
   2   8  14       12.04        6.60      3.71 o
 -19   1  15       27.21       37.89      6.17 o
 -18   1  15        1.05        1.22      4.56 o
 -17   1  15       13.75       12.36      4.01 o
 -16   1  15        8.73        8.30      4.61 o
 -15   1  15       20.57       19.80      3.74 o
 -14   1  15        4.81        0.02      2.76 o
 -13   1  15        8.36        3.69      2.42 o
 -12   1  15       15.38        9.77      2.49 o
 -11   1  15        0.58       -0.70      1.95 o
 -10   1  15      139.62      126.56      4.92 o
  -9   1  15       93.13       79.67      3.87 o
  -8   1  15       35.52       38.68      3.08 o
  -7   1  15       78.92       60.74      3.43 o
  -6   1  15       92.55       61.31      4.45 o
  -5   1  15      163.70      131.67      4.10 o
  -4   1  15       99.41       82.16      2.97 o
  -3   1  15       36.90       30.21      2.15 o
  -2   1  15      147.84      134.17      4.01 o
  -1   1  15      246.81      202.51      5.58 o
   0   1  15       14.57       17.21      2.48 o
   1   1  15       25.53       36.44      2.92 o
   2   1  15       60.38       57.99      3.41 o
   3   1  15      123.88      119.73      4.71 o
   4   1  15        8.09        3.23      2.24 o
   5   1  15        8.55        8.33      2.42 o
   6   1  15        4.94       -0.12      2.37 o
   7   1  15       38.71       33.03      3.36 o
   8   1  15        5.83        3.42      2.76 o
   9   1  15        3.65        0.53      3.24 o
  10   1  15       33.41       43.04      4.77 o
  11   1  15       54.37       70.63     10.77 o
 -18   2  15        2.23       -1.81      3.71 o
 -17   2  15       15.36       11.44      3.85 o
 -16   2  15        9.13        1.32      3.43 o
 -15   2  15       13.35       16.71      3.04 o
 -14   2  15        0.39        2.15      2.52 o
 -13   2  15       10.89        7.59      2.56 o
 -12   2  15       18.28       22.21      2.89 o
 -11   2  15       40.77       35.08      3.18 o
 -10   2  15       30.94       30.23      3.42 o
  -9   2  15        1.06        1.42      3.04 o
  -8   2  15      103.60      103.54      5.14 o
  -7   2  15      436.82      425.05      7.69 o
  -6   2  15        0.00       -1.68      1.68 o
  -5   2  15        9.75        6.24      1.69 o
  -4   2  15       27.82       24.77      2.28 o
  -3   2  15        0.00       -0.40      1.50 o
  -2   2  15      105.03      115.70      3.50 o
  -1   2  15        8.46        2.18      1.69 o
   0   2  15        0.68        0.22      1.67 o
   1   2  15      475.33      475.90      8.36 o
   2   2  15      100.98      108.13      4.56 o
   3   2  15       28.70       31.83      2.93 o
   4   2  15       17.56       21.96      3.53 o
   5   2  15       25.33       15.77      4.21 o
   6   2  15        0.75        1.96      2.98 o
   7   2  15       22.82       20.14      4.31 o
   8   2  15        1.58       -3.28      3.92 o
   9   2  15        3.73       -3.72      4.99 o
  10   2  15        3.92        4.65      4.77 o
  11   2  15      144.88      202.97     10.64 o
 -18   3  15        0.46        1.36      4.33 o
 -17   3  15        7.08        0.64      4.46 o
 -16   3  15        0.12        0.72      2.79 o
 -15   3  15        8.45        7.47      2.86 o
 -14   3  15        4.75        2.31      2.54 o
 -13   3  15       32.58       33.50      3.23 o
 -12   3  15        0.64       -2.19      2.19 o
 -11   3  15       15.47        9.96      2.64 o
 -10   3  15        4.25        2.47      2.61 o
  -9   3  15       53.28       48.32      3.19 o
  -8   3  15        4.10        3.99      2.15 o
  -7   3  15       12.02       11.88      1.83 o
  -6   3  15      141.72      142.80      5.18 o
  -5   3  15       65.79       66.88      3.44 o
  -4   3  15       57.41       52.29      4.79 o
  -3   3  15        3.16        3.12      1.89 o
  -2   3  15       42.52       49.83      3.22 o
  -1   3  15      315.68      324.70      7.34 o
   0   3  15      121.74      111.80      4.51 o
   1   3  15      264.87      279.51      7.00 o
   2   3  15      192.08      195.42      5.62 o
   3   3  15       14.65       12.48      2.11 o
   4   3  15       59.74       64.19      4.47 o
   5   3  15       19.13       12.51      3.94 o
   6   3  15       26.07       33.62      8.93 o
   7   3  15       26.50       21.53      5.07 o
   8   3  15        5.45        1.65      4.02 o
   9   3  15        2.07        4.40      4.51 o
  10   3  15        6.75        7.04      4.73 o
 -17   4  15       17.86       17.52      3.99 o
 -16   4  15        0.07        1.67      3.34 o
 -15   4  15        1.26        5.06      3.30 o
 -14   4  15       22.79       21.20      3.50 o
 -13   4  15        0.01       -0.39      2.82 o
 -12   4  15       55.66       50.01      4.14 o
 -11   4  15        0.21       -0.43      2.60 o
 -10   4  15       14.97       13.73      3.71 o
  -9   4  15       33.90       35.80      3.46 o
  -8   4  15       44.03       46.29      2.84 o
  -7   4  15       63.99       59.42      3.43 o
  -6   4  15        4.89        5.80      1.82 o
  -5   4  15        1.40        0.93      1.66 o
  -4   4  15       16.15       18.70      2.17 o
  -3   4  15       69.95       66.07      2.81 o
  -2   4  15       19.26       28.47      2.60 o
  -1   4  15       11.02       11.67      2.84 o
   0   4  15      144.39      135.09      4.56 o
   1   4  15       12.81       16.72      2.39 o
   2   4  15       14.54       13.50      2.33 o
   3   4  15       65.17       74.20      3.69 o
   4   4  15        7.99        1.30      2.70 o
   5   4  15       22.40       24.88      4.55 o
   6   4  15        5.69        6.48      3.75 o
   7   4  15        4.84       -3.87      3.87 o
   8   4  15       58.19       68.72     11.29 o
   9   4  15        3.54       10.43      4.66 o
 -16   5  15        7.61        5.24      3.45 o
 -15   5  15        0.16       -0.40      3.09 o
 -14   5  15        0.24       -1.25      3.66 o
 -13   5  15        7.07        3.01      3.00 o
 -12   5  15       23.64       22.57      4.44 o
 -11   5  15        2.87        1.78      3.21 o
 -10   5  15       23.65       21.55      2.67 o
  -9   5  15        3.52        3.27      2.64 o
  -8   5  15       35.39       36.89      3.51 o
  -7   5  15       56.42       48.81      3.90 o
  -6   5  15       11.12        6.13      2.53 o
  -5   5  15       11.61       10.05      2.60 o
  -4   5  15        3.45        1.01      3.73 o
  -3   5  15       40.09       43.14      2.92 o
  -2   5  15       18.79       15.08      2.24 o
  -1   5  15       22.97       20.71      2.59 o
   0   5  15        0.03        0.11      1.87 o
   1   5  15        9.67       10.52      2.26 o
   2   5  15       50.25       56.67      3.34 o
   3   5  15       25.27       26.37      3.24 o
   4   5  15        0.80        0.31      2.68 o
   5   5  15       20.52       16.13      3.31 o
   6   5  15        0.67       -0.74      3.75 o
   7   5  15        0.40        8.62      3.85 o
   8   5  15       60.35       71.66      6.21 o
 -14   6  15        3.25       -2.71      2.82 o
 -13   6  15        0.43       -0.50      2.15 o
 -12   6  15        1.87        1.93      2.60 o
 -11   6  15        0.00       -0.09      2.78 o
 -10   6  15        5.24        3.25      2.67 o
  -9   6  15       10.93       11.26      2.69 o
  -8   6  15        0.33       -2.17      2.33 o
  -7   6  15        0.23       -0.46      2.30 o
  -6   6  15        4.30        1.37      2.39 o
  -5   6  15       27.32       21.12      2.85 o
  -4   6  15       12.66       12.28      2.61 o
  -3   6  15        0.09        2.81      2.38 o
  -2   6  15        0.01        2.65      2.37 o
  -1   6  15        0.08       -1.17      2.40 o
   0   6  15       18.04       17.79      2.95 o
   1   6  15        0.27       -1.22      2.50 o
   2   6  15       54.64       56.98      4.08 o
   3   6  15       28.68       32.01      3.58 o
   4   6  15       18.68       12.70      3.17 o
   5   6  15        8.85        1.96      2.85 o
   6   6  15        0.00        0.50      3.65 o
   7   6  15        0.51        7.24      5.80 o
 -12   7  15        0.66       -1.58      5.33 o
 -11   7  15        3.35       -3.45      5.25 o
 -10   7  15       31.18       25.68      4.77 o
  -9   7  15        1.98        1.82      3.56 o
  -8   7  15       15.87       22.79      4.58 o
  -7   7  15       34.66       37.10      4.80 o
  -6   7  15        0.28       -2.71      3.29 o
  -5   7  15       14.70        8.84      3.86 o
  -4   7  15        0.43       -2.47      3.26 o
  -3   7  15        0.00       -3.23      5.14 o
  -2   7  15       17.02       18.61      2.56 o
  -1   7  15        6.39        1.57      2.62 o
   0   7  15       19.39       21.00      3.21 o
   1   7  15        0.84        0.29      3.92 o
   2   7  15       83.32      100.62      5.18 o
   3   7  15       14.48       15.30      3.12 o
   4   7  15        0.12       -2.57      2.66 o
  -7   8  15        0.42        2.85      3.61 o
  -6   8  15        8.32        7.67      3.78 o
  -5   8  15        1.58       -0.02      3.40 o
  -4   8  15        0.09        2.92      3.35 o
  -3   8  15       20.88       21.88      4.20 o
  -2   8  15        0.39       -2.92      2.92 o
  -1   8  15        0.21        1.53      3.38 o
   0   8  15        0.05       -3.68      4.58 o
 -18   0  16        0.31       -6.27      6.27 o
 -17   0  16        0.01       -5.55      5.55 o
 -16   0  16        5.73        4.80      5.82 o
 -15   0  16       30.45       39.10      7.20 o
 -14   0  16       49.51       50.95      5.41 o
 -13   0  16        2.29        1.97      3.46 o
 -12   0  16       92.06       96.27     12.46 o
 -11   0  16       92.79       97.66     15.63 o
 -10   0  16        0.78       -2.85      2.85 o
  -9   0  16       24.72       24.87      4.39 o
  -8   0  16      129.89      113.41      6.46 o
  -7   0  16      101.86       90.84      5.94 o
  -6   0  16       55.22       59.51      5.83 o
  -5   0  16       75.79       64.47      5.16 o
  -4   0  16       62.81       65.59      4.02 o
  -3   0  16       68.62       60.58      4.76 o
  -2   0  16        3.24       -1.08      2.75 o
  -1   0  16        9.49        1.51      3.02 o
   0   0  16       61.95       72.93      5.21 o
   1   0  16      112.86      109.64      6.49 o
   2   0  16        5.49        0.96      2.98 o
   3   0  16       57.71       62.69      5.25 o
   4   0  16       90.00       88.68      6.08 o
   5   0  16        7.37       12.50      3.91 o
   6   0  16        6.76        3.74      3.95 o
   7   0  16        0.28       -3.17      3.88 o
   8   0  16        1.46       -3.38      4.00 o
   9   0  16        0.00       -1.30      4.60 o
  10   0  16       71.35      109.90     16.32 o
 -18   1  16        0.80       -4.35      4.35 o
 -17   1  16        3.32        8.26      4.67 o
 -16   1  16        8.24        6.26      3.58 o
 -15   1  16        7.68        6.97      3.38 o
 -14   1  16        1.80        1.35      2.91 o
 -13   1  16        6.59       13.13      3.26 o
 -12   1  16        1.20        0.79      2.83 o
 -11   1  16        0.12        1.48      2.86 o
 -10   1  16       86.68       75.08      3.94 o
  -9   1  16        7.91        9.13      2.41 o
  -8   1  16        3.56       -0.69      2.13 o
  -7   1  16       49.36       45.66      4.28 o
  -6   1  16       83.00       64.61      3.46 o
  -5   1  16       40.48       28.75      2.47 o
  -4   1  16        0.18       -1.56      1.56 o
  -3   1  16       44.08       45.65      2.80 o
  -2   1  16      103.32      100.09      5.41 o
  -1   1  16        3.32        4.83      2.21 o
   0   1  16       25.33       19.82      2.60 o
   1   1  16        0.79        0.14      2.11 o
   2   1  16       32.26       32.39      3.73 o
   3   1  16        0.05        0.24      2.21 o
   4   1  16        7.07        4.56      2.42 o
   5   1  16        5.68        4.35      2.50 o
   6   1  16       44.56       48.36      3.71 o
   7   1  16        3.89        1.34      3.28 o
   8   1  16        0.57       -3.35      3.35 o
   9   1  16        7.97        1.51      3.62 o
  10   1  16       19.23       35.08      5.31 o
 -18   2  16        3.50        1.69      3.76 o
 -17   2  16       16.27       20.71      4.30 o
 -16   2  16        0.99       -1.64      3.45 o
 -15   2  16       38.57       40.23      4.41 o
 -14   2  16        0.05        4.45      2.64 o
 -13   2  16       40.38       37.44      3.48 o
 -12   2  16        0.63        2.37      2.36 o
 -11   2  16       13.96        9.54      2.90 o
 -10   2  16        0.26       -0.81      2.55 o
  -9   2  16        1.97       -0.74      2.48 o
  -8   2  16        1.00        3.52      2.56 o
  -7   2  16      121.47      115.48      5.50 o
  -6   2  16        5.68        3.20      2.32 o
  -5   2  16       91.48       77.81      3.88 o
  -4   2  16        5.35       -0.14      1.87 o
  -3   2  16       31.08       23.23      2.40 o
  -2   2  16       34.28       36.89      3.42 o
  -1   2  16        0.49       -1.29      2.06 o
   0   2  16       13.05        8.08      2.77 o
   1   2  16        0.11        4.66      2.64 o
   2   2  16        0.18       -0.53      2.71 o
   3   2  16       10.50        7.42      4.15 o
   4   2  16        3.06        0.86      2.87 o
   5   2  16        0.76       -0.55      2.88 o
   6   2  16        0.10        1.22      3.13 o
   7   2  16        2.55       -3.12      3.58 o
   8   2  16       17.30       18.46      5.04 o
   9   2  16        1.90       -3.00      4.48 o
  10   2  16        2.01        1.49      5.06 o
 -17   3  16        5.03        7.36      4.59 o
 -16   3  16        0.13        1.82      3.31 o
 -15   3  16        5.16        4.90      2.91 o
 -14   3  16        5.64        6.44      2.84 o
 -13   3  16        7.43        2.89      2.56 o
 -12   3  16       62.62       81.03      5.53 o
 -11   3  16        3.81        4.77      2.85 o
 -10   3  16        3.06        0.98      2.95 o
  -9   3  16        3.24        0.38      2.60 o
  -8   3  16        3.24        2.18      2.54 o
  -7   3  16      209.14      202.99      5.87 o
  -6   3  16       70.91       64.53      3.63 o
  -5   3  16       54.49       47.29      3.29 o
  -4   3  16        0.52        0.06      1.96 o
  -3   3  16       60.42       55.52      3.94 o
  -2   3  16       48.93       51.52      3.33 o
  -1   3  16       20.93       21.06      2.69 o
   0   3  16        0.04        3.22      2.10 o
   1   3  16        0.09        3.97      2.83 o
   2   3  16       63.39       69.00      3.64 o
   3   3  16       54.79       65.07      3.66 o
   4   3  16       26.42       18.12      4.36 o
   5   3  16       29.25       23.44      4.69 o
   6   3  16        1.65       -2.63      3.82 o
   7   3  16       29.66       28.24      4.97 o
   8   3  16       38.89       33.01      5.42 o
   9   3  16       28.12       24.88      5.44 o
 -16   4  16        0.34       -0.15      3.30 o
 -15   4  16       17.42       20.82      3.81 o
 -14   4  16        6.04        3.69      3.21 o
 -13   4  16       27.88       29.04      3.83 o
 -12   4  16        5.30        7.99      3.08 o
 -11   4  16       15.38       18.67      4.14 o
 -10   4  16        0.02       -3.73      3.73 o
  -9   4  16       60.24       57.18      3.98 o
  -8   4  16        0.64       -1.88      2.49 o
  -7   4  16       22.00       22.44      3.70 o
  -6   4  16       38.93       34.05      3.42 o
  -5   4  16       81.88       70.22      4.22 o
  -4   4  16        0.87        0.61      1.94 o
  -3   4  16       31.87       37.42      2.90 o
  -2   4  16        0.13        2.13      1.90 o
  -1   4  16        8.54       11.59      2.66 o
   0   4  16        0.11        1.76      1.97 o
   1   4  16        0.27        2.44      2.04 o
   2   4  16        0.20        0.66      2.37 o
   3   4  16        9.86        5.93      8.29 o
   4   4  16       15.82       17.51      4.35 o
   5   4  16       23.70       29.04      4.88 o
   6   4  16       34.38       32.23      5.16 o
   7   4  16        0.05       -0.92      5.98 o
   8   4  16       28.09       29.83      5.33 o
 -15   5  16       14.21        9.47      3.65 o
 -14   5  16       30.16       35.86      4.14 o
 -13   5  16        8.35       11.12      3.27 o
 -12   5  16       36.37       33.50      4.62 o
 -11   5  16        1.84        3.30      2.58 o
 -10   5  16       14.65       12.09      3.18 o
  -9   5  16       18.59       10.64      3.46 o
  -8   5  16       16.89        9.51      2.83 o
  -7   5  16       24.14       23.08      3.15 o
  -6   5  16       31.27       40.14      3.52 o
  -5   5  16        8.49        7.78      3.43 o
  -4   5  16       57.84       59.95      3.98 o
  -3   5  16        4.27        2.55      2.49 o
  -2   5  16       17.86       19.77      3.13 o
  -1   5  16        4.18        6.76      2.70 o
   0   5  16       23.59       33.08      2.81 o
   1   5  16        0.96       -1.97      1.97 o
   2   5  16       23.40       23.52      4.55 o
   3   5  16       64.62       85.68      4.94 o
   4   5  16        0.38       -1.31      6.49 o
   5   5  16        0.08        4.13      5.42 o
   6   5  16        4.29       -3.75      3.75 o
   7   5  16        1.24        9.86      4.30 o
 -13   6  16        0.00        0.54      2.57 o
 -12   6  16        9.38       15.67      3.69 o
 -11   6  16        9.14       11.24      3.38 o
 -10   6  16        0.31        0.30      5.31 o
  -9   6  16       32.18       32.17      3.99 o
  -8   6  16        0.09       -2.33      2.47 o
  -7   6  16        1.41       -1.44      2.45 o
  -6   6  16        0.00       -0.48      2.44 o
  -5   6  16        2.31        1.70      2.46 o
  -4   6  16       16.61       18.75      2.97 o
  -3   6  16      108.96      120.29      5.30 o
  -2   6  16        0.12       -0.61      2.46 o
  -1   6  16       12.19       14.51      3.06 o
   0   6  16        6.66        8.30      2.94 o
   1   6  16        1.62        1.55      2.73 o
   2   6  16       17.27       16.63      3.31 o
   3   6  16        0.12        3.57      2.87 o
   4   6  16       17.50       19.56      4.21 o
   5   6  16        0.34       -2.64      4.13 o
 -10   7  16       18.91       13.96      6.30 o
  -9   7  16       29.22       25.47      4.85 o
  -8   7  16        5.41        5.72      4.01 o
  -7   7  16        0.00       -3.48      3.48 o
  -6   7  16        0.01       -1.80      3.61 o
  -5   7  16        0.89       -3.18      3.18 o
  -4   7  16       22.55       22.05      2.71 o
  -3   7  16        2.58       -1.13      2.21 o
  -2   7  16        0.90       -2.24      2.24 o
  -1   7  16        0.87       -0.14      4.24 o
   0   7  16       13.73       11.77      3.01 o
   1   7  16       12.84       13.83      2.99 o
   2   7  16        9.22       11.51      3.33 o
 -18   1  17        0.03       -4.11      4.25 o
 -17   1  17       29.56       37.15      5.66 o
 -16   1  17        2.26        1.53      4.17 o
 -15   1  17       27.49       24.82      4.07 o
 -14   1  17        3.39       -1.94      3.95 o
 -13   1  17       70.51       84.60      5.42 o
 -12   1  17       11.12       12.12      3.84 o
 -11   1  17      152.88      178.51      6.95 o
 -10   1  17       55.11       52.12      4.15 o
  -9   1  17        7.51        5.45      3.43 o
  -8   1  17       16.02       12.91      2.57 o
  -7   1  17       26.87       23.30      2.71 o
  -6   1  17      114.88      103.34      5.46 o
  -5   1  17        0.57       -1.68      1.68 o
  -4   1  17        1.01       -1.89      1.89 o
  -3   1  17       26.65       23.69      2.79 o
  -2   1  17        0.10       -1.98      1.98 o
  -1   1  17       64.14       60.70      3.64 o
   0   1  17       22.16       18.91      2.78 o
   1   1  17       18.40       13.44      2.71 o
   2   1  17        8.51       11.10      2.76 o
   3   1  17       39.33       41.09      3.41 o
   4   1  17        7.32       13.55      2.82 o
   5   1  17       28.77       32.20      4.14 o
   6   1  17        6.22        8.49      3.71 o
   7   1  17       28.23       29.02      4.42 o
   8   1  17        1.73        2.69      4.03 o
   9   1  17       23.79       23.96      4.70 o
 -17   2  17        1.89       -3.51      3.51 o
 -16   2  17       10.15        7.73      3.82 o
 -15   2  17        0.96        3.19      3.38 o
 -14   2  17        0.29       -2.95      2.95 o
 -13   2  17       16.13       14.30      3.39 o
 -12   2  17        0.88        0.79      2.89 o
 -11   2  17       25.81       22.78      3.53 o
 -10   2  17       53.23       56.05      4.25 o
  -9   2  17        2.76        3.21      2.65 o
  -8   2  17      122.68      114.15      5.58 o
  -7   2  17        5.30        7.54      2.34 o
  -6   2  17       19.07       16.90      2.67 o
  -5   2  17        1.07       -0.20      2.50 o
  -4   2  17        0.00       -1.52      2.14 o
  -3   2  17      122.29      114.05      4.80 o
  -2   2  17       82.42       85.20      4.76 o
  -1   2  17        1.98       -0.13      2.79 o
   0   2  17        2.62       -0.74      2.70 o
   1   2  17       33.03       27.67      3.63 o
   2   2  17        4.56        4.45      2.85 o
   3   2  17       81.75      100.92      5.59 o
   4   2  17        0.00        5.02      3.99 o
   5   2  17       11.86       17.30      3.69 o
   6   2  17        2.97        5.47      3.40 o
   7   2  17       13.95       12.85      5.07 o
   8   2  17        0.01       -3.04      4.35 o
   9   2  17        0.24       -4.34      4.34 o
 -17   3  17        7.17        4.21      4.52 o
 -16   3  17        0.02       -3.92      3.92 o
 -15   3  17        1.26       -0.64      3.69 o
 -14   3  17        1.76        3.04      2.75 o
 -13   3  17        1.83        1.69      3.00 o
 -12   3  17        1.44        3.42      3.10 o
 -11   3  17        0.28        2.11      2.95 o
 -10   3  17        7.28        5.12      2.79 o
  -9   3  17        0.15       -1.09      2.60 o
  -8   3  17        5.93        2.62      3.70 o
  -7   3  17        4.77        7.39      2.40 o
  -6   3  17        1.29        3.60      2.72 o
  -5   3  17        3.45        0.89      3.40 o
  -4   3  17       15.26        9.96      2.57 o
  -3   3  17       64.08       52.74      3.57 o
  -2   3  17        3.90        2.60      3.62 o
  -1   3  17      164.25      169.96      8.27 o
   0   3  17        4.20        1.94      2.89 o
   1   3  17      179.14      197.53      7.30 o
   2   3  17      177.78      188.42      6.63 o
   3   3  17       47.83       48.52      5.95 o
   4   3  17        2.18        2.53      3.68 o
   5   3  17       15.49       17.96      4.74 o
   6   3  17       24.63       25.15      5.98 o
   7   3  17       29.67       32.45      5.51 o
   8   3  17        6.61        1.36      4.37 o
 -16   4  17       13.70       19.17      6.60 o
 -15   4  17       12.66       10.36      5.18 o
 -14   4  17       31.06       33.22      4.48 o
 -13   4  17       12.91        7.68      5.50 o
 -12   4  17       11.00       17.32      4.34 o
 -11   4  17        4.72        2.22      3.50 o
 -10   4  17        0.21       -0.86      2.85 o
  -9   4  17        1.20       -2.52      2.52 o
  -8   4  17        0.91       -2.21      3.26 o
  -7   4  17       10.18        6.04      3.49 o
  -6   4  17        1.61       -2.95      2.95 o
  -5   4  17       64.83       52.78      4.82 o
  -4   4  17        2.57       -1.44      5.46 o
  -3   4  17       17.85       21.89      3.95 o
  -2   4  17       56.17       60.62      6.81 o
  -1   4  17        0.48       -3.23      3.35 o
   0   4  17      205.69      211.80      6.85 o
   1   4  17       27.74       33.54      3.38 o
   2   4  17        5.48        5.50      3.66 o
   3   4  17       62.92       68.60      6.02 o
   4   4  17       10.95       21.73      4.64 o
   5   4  17       31.15       32.43      5.35 o
   6   4  17       21.17       13.95      5.95 o
   7   4  17       45.40       41.91      5.95 o
 -14   5  17       24.76       29.32      5.08 o
 -13   5  17       16.20       12.75      4.32 o
 -12   5  17        1.80        3.55      2.78 o
 -11   5  17        6.99        3.14      2.71 o
 -10   5  17        2.43        2.83      3.39 o
  -9   5  17       27.17       23.79      4.02 o
  -8   5  17        1.11       -2.42      2.97 o
  -7   5  17        0.06        0.57      3.06 o
  -6   5  17       15.77       17.52      3.88 o
  -5   5  17       18.97       18.29      3.98 o
  -4   5  17       14.56       12.90      2.86 o
  -3   5  17        1.25        4.17      2.67 o
  -2   5  17        3.47        3.11      2.62 o
  -1   5  17        1.00       -0.57      2.45 o
   0   5  17        9.44       13.28      6.53 o
   1   5  17       14.82       14.77      4.02 o
   2   5  17       21.39       25.95      6.90 o
   3   5  17        5.67        9.04      4.14 o
   4   5  17        0.01        1.78      9.46 o
   5   5  17       28.30       30.10      6.96 o
   6   5  17        3.83       -1.37      4.75 o
 -12   6  17        8.03       10.62      3.73 o
 -11   6  17        0.19        0.79      3.26 o
 -10   6  17        2.33        1.31      3.32 o
  -9   6  17        3.72        2.78      3.17 o
  -8   6  17        1.93        0.21      3.17 o
  -7   6  17       15.31       18.64      3.80 o
  -6   6  17       32.95       31.05      4.10 o
  -5   6  17       10.86        6.87      2.80 o
  -4   6  17        0.01        1.17      2.65 o
  -3   6  17        0.20        0.98      2.67 o
  -2   6  17       13.40       19.38      3.84 o
  -1   6  17        0.31       -2.51      2.61 o
   0   6  17        0.66       -0.55      2.75 o
   1   6  17       20.03       21.09      9.55 o
   2   6  17        0.05        0.60      3.57 o
   3   6  17        0.95       -3.16      3.58 o
   4   6  17        2.56        2.40      3.79 o
  -9   7  17        3.03       -0.71      5.70 o
  -8   7  17       22.99       23.45      6.72 o
  -7   7  17        9.11        7.10      6.00 o
  -6   7  17        5.46        1.70      2.33 o
  -5   7  17        2.89        4.08      2.47 o
  -4   7  17        4.49        5.22      2.54 o
  -3   7  17       17.01       16.51      2.92 o
  -2   7  17       10.96       12.60      2.91 o
  -1   7  17        4.96        8.43      4.45 o
   0   7  17       25.47       33.90      3.57 o
 -17   0  18        4.86        6.94      6.38 o
 -16   0  18        2.95        0.71      6.38 o
 -15   0  18        0.12        1.54      5.82 o
 -14   0  18        6.77        3.53      5.70 o
 -13   0  18       18.63       22.81      6.57 o
 -12   0  18       55.05       56.06      8.03 o
 -11   0  18       34.60       37.76      4.85 o
 -10   0  18       11.40       12.55      4.04 o
  -9   0  18       12.52       11.69      3.95 o
  -8   0  18        0.76       -3.08      3.14 o
  -7   0  18       69.60       60.13      5.24 o
  -6   0  18       54.32       52.93      4.07 o
  -5   0  18       27.56       25.03      3.29 o
  -4   0  18       12.88       14.42      3.78 o
  -3   0  18       16.68        9.80      3.48 o
  -2   0  18        3.12        1.85      3.21 o
  -1   0  18       12.25        4.61      3.43 o
   0   0  18        2.52        3.24      4.28 o
   1   0  18       99.09       99.03      6.58 o
   2   0  18        3.15        4.05      3.76 o
   3   0  18       24.00       24.40      4.69 o
   4   0  18      170.27      183.28      9.03 o
   5   0  18       14.72       20.19      6.77 o
   6   0  18        1.53       -4.38      4.43 o
   7   0  18       22.24       23.37      6.96 o
   8   0  18        2.42        0.94      7.24 o
 -17   1  18        2.00       -3.54      4.13 o
 -16   1  18        2.41       -1.09      5.97 o
 -15   1  18        0.26       -0.56      4.13 o
 -14   1  18        0.48        2.37      5.11 o
 -13   1  18       40.37       41.37      4.46 o
 -12   1  18        3.68        2.45      2.98 o
 -11   1  18        8.81        5.08      3.15 o
 -10   1  18       20.63       14.88      3.29 o
  -9   1  18        0.79       -1.39      4.32 o
  -8   1  18        1.20        4.23      2.77 o
  -7   1  18        0.86        1.40      2.25 o
  -6   1  18       26.04       21.59      2.43 o
  -5   1  18       19.83       15.74      2.38 o
  -4   1  18        0.43       -1.67      1.92 o
  -3   1  18       20.59       13.30      2.85 o
  -2   1  18       13.01       12.71      2.60 o
  -1   1  18        0.02       -0.44      2.31 o
   0   1  18        4.18        5.11      2.50 o
   1   1  18        1.65        0.97      2.41 o
   2   1  18       13.52       14.45      3.52 o
   3   1  18        1.48        5.66      3.18 o
   4   1  18        5.73       10.33      3.44 o
   5   1  18      121.89      141.48      7.06 o
   6   1  18        3.76        2.82      3.60 o
   7   1  18        2.04        3.04      3.95 o
   8   1  18        0.07       -1.76      3.68 o
 -17   2  18        2.51       -3.08      5.85 o
 -16   2  18       15.98        9.66      4.01 o
 -15   2  18        1.44       -3.05      3.38 o
 -14   2  18       23.36       28.25      4.24 o
 -13   2  18        1.48        5.95      3.84 o
 -12   2  18        6.30        7.70      3.26 o
 -11   2  18        4.63        1.92      2.94 o
 -10   2  18        1.82        0.62      2.73 o
  -9   2  18        4.79        1.50      2.80 o
  -8   2  18        1.74       -2.11      2.27 o
  -7   2  18        1.90        0.12      2.20 o
  -6   2  18        0.38       -0.69      2.56 o
  -5   2  18       34.78       32.92      3.13 o
  -4   2  18        2.20        4.43      2.39 o
  -3   2  18        6.13        4.36      3.63 o
  -2   2  18        0.02       -2.53      2.53 o
  -1   2  18        2.49        3.13      2.99 o
   0   2  18        4.51        2.54      2.92 o
   1   2  18        0.41        2.18      3.03 o
   2   2  18        3.01       -2.78      2.92 o
   3   2  18       20.02       30.86      4.07 o
   4   2  18       10.29       10.31      3.70 o
   5   2  18        5.36       10.80      3.73 o
   6   2  18       14.28       20.94      5.09 o
   7   2  18       11.81        9.86      4.97 o
   8   2  18        0.26        4.65      4.96 o
 -16   3  18        9.32       15.46      5.13 o
 -15   3  18        8.85       11.22      4.71 o
 -14   3  18        6.99        2.89      4.08 o
 -13   3  18        0.01       -0.48      3.09 o
 -12   3  18        2.23        4.47      3.58 o
 -11   3  18        0.24        0.75      2.93 o
 -10   3  18        0.02        1.10      2.85 o
  -9   3  18        0.00       -0.40      2.36 o
  -8   3  18        2.60       -0.77      2.30 o
  -7   3  18        1.25        3.74      3.28 o
  -6   3  18        4.32        4.18      2.73 o
  -5   3  18       12.77       17.46      3.69 o
  -4   3  18       22.81       17.73      2.89 o
  -3   3  18       11.20        9.24      3.07 o
  -2   3  18        4.55        2.32      2.89 o
  -1   3  18        1.90        2.52      3.01 o
   0   3  18        4.74        5.68      3.17 o
   1   3  18        0.00        1.62      2.36 o
   2   3  18       20.87       18.65      4.59 o
   3   3  18        0.45       -1.79      3.70 o
   4   3  18       44.26       56.04      9.06 o
   5   3  18      122.10      145.04      8.60 o
   6   3  18        6.39        3.80      4.54 o
   7   3  18        0.44       -4.16      4.16 o
 -15   4  18        0.41       -0.45      4.16 o
 -14   4  18        6.83       12.53      4.58 o
 -13   4  18        1.00       -1.73      3.87 o
 -12   4  18        7.33        9.38      4.80 o
 -11   4  18        0.77       -0.69      2.88 o
 -10   4  18        0.89        0.56      2.83 o
  -9   4  18        8.13       10.62      3.80 o
  -8   4  18        4.66       -2.16      3.85 o
  -7   4  18        8.23        4.78      3.67 o
  -6   4  18        8.43        3.83      3.39 o
  -5   4  18        1.99        4.21      7.24 o
  -4   4  18       15.86       15.31      3.87 o
  -3   4  18        4.23        8.05      3.81 o
  -2   4  18       11.91       13.47      3.87 o
  -1   4  18        0.68        1.67      3.56 o
   0   4  18        1.92        5.20      3.57 o
   1   4  18       27.99       33.21      4.89 o
   2   4  18        0.85        4.02      3.98 o
   3   4  18       57.63       72.91      6.23 o
   4   4  18        0.76        4.86      4.30 o
   5   4  18        0.70        2.03      4.21 o
   6   4  18       16.49       10.11      4.70 o
 -13   5  18        6.23        2.80      3.16 o
 -12   5  18        0.41       -2.66      2.66 o
 -11   5  18        0.45       -2.27      3.42 o
 -10   5  18        0.08        0.19      3.46 o
  -9   5  18        1.26       -1.69      3.92 o
  -8   5  18        8.75       13.12      4.16 o
  -7   5  18        0.00       -1.01      3.19 o
  -6   5  18        9.49        8.59      3.96 o
  -5   5  18        1.08        2.67      3.39 o
  -4   5  18        0.13       -3.23      3.23 o
  -3   5  18        4.17        4.99      3.61 o
  -2   5  18       15.35       20.01      4.08 o
  -1   5  18       15.09       18.83      4.25 o
   0   5  18        1.91       -0.60      3.44 o
   1   5  18       18.31       17.36      4.45 o
   2   5  18        6.08        5.08      4.06 o
   3   5  18       12.40       16.81      4.54 o
   4   5  18        0.58       -3.03      4.45 o
 -11   6  18        3.89        9.01      6.57 o
 -10   6  18        2.21        6.52      3.54 o
  -9   6  18        1.17        1.68      3.41 o
  -8   6  18        1.15        3.53      3.33 o
  -7   6  18        2.28        2.06      3.35 o
  -6   6  18        6.05       10.05      3.73 o
  -5   6  18        0.19       -2.44      3.12 o
  -4   6  18       23.10       24.74      9.44 o
  -3   6  18        0.00       -1.57      3.55 o
  -2   6  18        8.04        7.41      3.63 o
  -1   6  18        0.00       -1.97      3.38 o
   0   6  18       14.52       16.60      4.08 o
   1   6  18        2.88        2.53      3.76 o
   2   6  18       15.25       15.67      4.44 o
 -16   1  19        0.44        4.47      4.49 o
 -15   1  19        8.39       13.60      6.79 o
 -14   1  19       38.26       53.68      6.08 o
 -13   1  19        2.87        4.08      3.47 o
 -12   1  19        4.12        1.06      3.32 o
 -11   1  19       43.05       48.95      4.68 o
 -10   1  19        0.00       -0.85      2.91 o
  -9   1  19        8.44        8.39      3.23 o
  -8   1  19        0.98        0.72      2.81 o
  -7   1  19        0.00       -2.54      2.54 o
  -6   1  19       33.64       43.53      3.13 o
  -5   1  19        2.22        4.20      2.54 o
  -4   1  19       12.56       19.82      3.55 o
  -3   1  19        0.94       -2.23      2.74 o
  -2   1  19        5.95        2.35      2.95 o
  -1   1  19        3.92        1.26      3.06 o
   0   1  19       10.54       12.54      3.48 o
   1   1  19        1.08       -1.10      3.02 o
   2   1  19        0.04        2.30      3.34 o
   3   1  19        2.31        0.65      3.40 o
   4   1  19        5.57       13.47      4.82 o
   5   1  19       91.53      121.25      6.83 o
   6   1  19       14.02       11.89      4.14 o
   7   1  19        5.86        3.40      3.92 o
 -16   2  19        1.66        5.07      3.84 o
 -15   2  19       14.60       19.97      4.41 o
 -14   2  19       16.72       15.44      4.12 o
 -13   2  19       14.80       13.70      4.02 o
 -12   2  19        8.94        3.88      3.82 o
 -11   2  19       17.18       27.41      4.87 o
 -10   2  19       11.45        4.99      3.16 o
  -9   2  19        0.80        1.80      2.85 o
  -8   2  19       31.31       32.93      3.36 o
  -7   2  19        9.88        9.74      2.70 o
  -6   2  19       11.51       16.67      2.96 o
  -5   2  19       19.21       22.10      3.09 o
  -4   2  19        2.89       -0.20      2.91 o
  -3   2  19       88.31      105.10      6.49 o
  -2   2  19        0.45       -1.90      2.91 o
  -1   2  19       55.75       63.86      4.89 o
   0   2  19        5.72       -0.99      3.06 o
   1   2  19        3.22       -1.80      3.12 o
   2   2  19        1.27       -0.97      3.26 o
   3   2  19       51.71       56.19      5.06 o
   4   2  19        8.18        6.58      4.59 o
   5   2  19        8.20        2.30      4.53 o
   6   2  19        3.32        2.71      4.72 o
 -15   3  19        0.74        0.06      4.33 o
 -14   3  19        0.68       -1.80      4.41 o
 -13   3  19        2.49       12.34      4.50 o
 -12   3  19        0.78       -0.31      3.24 o
 -11   3  19        0.00        3.07      3.29 o
 -10   3  19       15.40       17.83      3.07 o
  -9   3  19        5.31        7.53      2.70 o
  -8   3  19        0.45       -0.74      2.84 o
  -7   3  19        2.23        1.05      2.94 o
  -6   3  19        2.90        3.65      2.66 o
  -5   3  19        1.05        2.01      2.57 o
  -4   3  19       22.02       23.89      3.18 o
  -3   3  19        1.54        3.74      3.10 o
  -2   3  19      137.78      140.68     11.09 o
  -1   3  19       69.06       77.20      6.19 o
   0   3  19       29.98       24.27      4.62 o
   1   3  19       58.03       57.84      5.62 o
   2   3  19        2.46       -0.70      4.08 o
   3   3  19       19.86       26.41      5.20 o
   4   3  19       13.37       14.54      4.92 o
   5   3  19        0.85        1.95      4.72 o
 -14   4  19        0.99       -3.55      4.24 o
 -13   4  19        1.37       -0.53      5.07 o
 -12   4  19        2.65        5.35      3.27 o
 -11   4  19       26.98       31.82      3.90 o
 -10   4  19        0.23       -1.79      2.87 o
  -9   4  19       11.22       12.11      4.14 o
  -8   4  19        0.25       -3.36      3.36 o
  -7   4  19        2.12        1.40      3.52 o
  -6   4  19        2.41       -2.02      3.62 o
  -5   4  19        1.10        2.15      4.46 o
  -4   4  19        0.02       -0.61      3.45 o
  -3   4  19        6.73        4.96      3.69 o
  -2   4  19       24.70       20.27      4.28 o
  -1   4  19        9.86        6.92      5.53 o
   0   4  19       28.18       24.05      4.92 o
   1   4  19        5.57       10.57      7.19 o
   2   4  19        7.45        7.11      4.56 o
   3   4  19       33.98       50.35     13.00 o
   4   4  19        5.71        7.04      4.46 o
 -12   5  19        0.63       -3.31      7.07 o
 -11   5  19        3.32        6.10      6.25 o
 -10   5  19        0.35        0.14      3.66 o
  -9   5  19        1.25        1.78      3.73 o
  -8   5  19        8.16        4.58      5.52 o
  -7   5  19        4.08        4.94      3.71 o
  -6   5  19        2.02       -1.73      5.01 o
  -5   5  19        2.30        0.04      3.60 o
  -4   5  19        0.11        0.89      3.55 o
  -3   5  19        0.00        1.26      5.05 o
  -2   5  19        8.25        5.42      3.80 o
  -1   5  19        0.34       -3.46      3.46 o
   0   5  19        0.40        0.10      3.82 o
   1   5  19        0.27        5.52      4.06 o
   2   5  19        0.46       -3.70      3.70 o
  -8   6  19        0.86        1.87      4.63 o
  -7   6  19        7.38        5.16      3.91 o
  -6   6  19        0.14        1.64      3.59 o
  -5   6  19        6.94       10.57      3.88 o
  -4   6  19        0.67       -3.39      3.39 o
  -3   6  19        0.40       -2.41      3.45 o
  -2   6  19        2.13       -1.34      4.65 o
  -1   6  19        0.07       -1.40      3.55 o
 -15   0  20       11.16       16.47      6.83 o
 -14   0  20        5.28        4.95      6.12 o
 -13   0  20       38.89       39.62      7.88 o
 -12   0  20       10.70        6.75      6.42 o
 -11   0  20       39.70       42.59      7.84 o
 -10   0  20        0.73        2.33      5.22 o
  -9   0  20        4.75        4.99      5.78 o
  -8   0  20       23.45       21.20      6.34 o
  -7   0  20      149.09      186.98      9.68 o
  -6   0  20       38.80       44.40      4.46 o
  -5   0  20       70.33       79.63      6.29 o
  -4   0  20        2.68        1.61      3.70 o
  -3   0  20        0.69       -0.33      3.78 o
  -2   0  20       43.34       51.82      5.76 o
  -1   0  20        4.67       -0.08      3.80 o
   0   0  20        1.70       -1.38      3.85 o
   1   0  20       46.44       56.04      5.88 o
   2   0  20        2.45        0.76      3.98 o
   3   0  20      149.70      151.92     13.73 o
   4   0  20        2.48       14.82      7.17 o
   5   0  20        2.81        2.93      7.28 o
 -15   1  20        8.72        8.82      4.57 o
 -14   1  20        3.34       -0.12      5.38 o
 -13   1  20        1.88        0.38      4.27 o
 -12   1  20        2.64       -1.97      3.50 o
 -11   1  20        0.01       -2.24      3.27 o
 -10   1  20        0.24        0.39      3.55 o
  -9   1  20        0.80       -2.75      3.01 o
  -8   1  20        0.00        1.69      2.59 o
  -7   1  20        2.27        4.12      2.40 o
  -6   1  20        5.19        3.59      2.73 o
  -5   1  20        3.18        4.26      3.30 o
  -4   1  20       26.95       40.19      8.18 o
  -3   1  20        5.68        1.63      3.35 o
  -2   1  20        0.91        0.18      3.30 o
  -1   1  20        1.50       -1.84      3.42 o
   0   1  20       11.57       14.56      7.09 o
   1   1  20        0.44       -1.13      3.25 o
   2   1  20        7.35        7.54      3.75 o
   3   1  20        6.91        1.26      3.61 o
   4   1  20        1.05        0.48      3.75 o
   5   1  20        2.54        3.41      3.97 o
 -15   2  20        3.27        0.41      4.53 o
 -14   2  20        7.64        0.57      3.66 o
 -13   2  20        0.26        4.18      3.61 o
 -12   2  20       14.38       11.76      3.94 o
 -11   2  20        0.11       -1.06      3.30 o
 -10   2  20        0.02       -0.34      4.49 o
  -9   2  20        1.96        8.43      3.02 o
  -8   2  20        0.76       -1.96      2.61 o
  -7   2  20        7.85       12.84      3.05 o
  -6   2  20        0.00       -1.65      2.64 o
  -5   2  20       35.43       49.75      4.03 o
  -4   2  20        6.33        8.16      7.03 o
  -3   2  20        7.65       14.16      3.70 o
  -2   2  20       10.85       13.16      3.83 o
  -1   2  20        3.55        5.47      3.40 o
   0   2  20       12.42       14.24      3.74 o
   1   2  20        2.24       -0.37      3.49 o
   2   2  20        0.11       -3.55      3.55 o
   3   2  20       11.92       10.05      9.29 o
   4   2  20        0.29       -1.29      4.24 o
   5   2  20        6.33        5.20      4.88 o
 -14   3  20        2.32        7.85      4.65 o
 -13   3  20       20.94       27.58      5.36 o
 -12   3  20        0.25        3.95      6.47 o
 -11   3  20       12.60       16.54      3.72 o
 -10   3  20        2.21        3.11      3.34 o
  -9   3  20        6.77        9.47      3.45 o
  -8   3  20        6.60        2.85      4.59 o
  -7   3  20        1.39        1.50      3.13 o
  -6   3  20        1.09       -2.96      2.96 o
  -5   3  20        0.86       -3.21      3.73 o
  -4   3  20       57.58       66.55      5.92 o
  -3   3  20        6.02       10.52      4.22 o
  -2   3  20        0.13        3.60      4.19 o
  -1   3  20        2.35        2.89      4.21 o
   0   3  20       11.47       11.69      4.72 o
   1   3  20       37.63       35.86      5.49 o
   2   3  20        0.09       -3.13      4.23 o
   3   3  20       17.90       13.18      4.97 o
   4   3  20        0.64       -0.29      4.34 o
 -12   4  20        2.54        4.04      3.46 o
 -11   4  20        7.69        8.27      3.57 o
 -10   4  20        0.02        2.19      4.07 o
  -9   4  20        0.30        2.79      3.90 o
  -8   4  20       20.86       16.35      5.74 o
  -7   4  20        0.02        2.42      4.06 o
  -6   4  20        1.63       -1.86      5.01 o
  -5   4  20        5.20        6.44      3.97 o
  -4   4  20        5.42       10.62      4.44 o
  -3   4  20        0.00       -1.48      4.00 o
  -2   4  20       13.04       10.41      4.31 o
  -1   4  20        3.19        2.75      4.04 o
   0   4  20        1.89        3.26      4.01 o
   1   4  20        0.90       -1.51      4.17 o
   2   4  20        1.61        5.53      5.68 o
 -10   5  20        0.39       -1.61      6.00 o
  -9   5  20        6.06       -1.07      3.88 o
  -8   5  20        0.10       -3.60      3.60 o
  -7   5  20       29.57       34.00      5.09 o
  -6   5  20        0.29        1.10      4.03 o
  -5   5  20        0.05        1.17      4.41 o
  -4   5  20        1.89        2.19      4.01 o
  -3   5  20        7.83       12.86      4.42 o
  -2   5  20        1.43        2.19      4.02 o
  -1   5  20        0.01       -2.08      3.97 o
   0   5  20        0.03       -3.20      4.00 o
 -14   1  21       13.60        7.30      4.76 o
 -13   1  21        1.31       -1.09      4.19 o
 -12   1  21        4.74        2.58      4.32 o
 -11   1  21       36.22       42.27      5.65 o
 -10   1  21        0.40       -1.06      3.37 o
  -9   1  21        3.56        6.16      3.03 o
  -8   1  21        0.35        0.95      2.48 o
  -7   1  21       34.88       33.62      4.26 o
  -6   1  21       20.52       31.18      4.51 o
  -5   1  21        0.00        1.75      3.49 o
  -4   1  21        9.29       12.04      3.91 o
  -3   1  21       66.54       91.98      6.80 o
  -2   1  21        0.03       -3.54      3.60 o
  -1   1  21        0.25       -3.25      3.25 o
   0   1  21        0.34       -1.83      3.64 o
   1   1  21        0.47       -3.58      3.58 o
   2   1  21        6.13        4.84      3.90 o
   3   1  21        4.03        4.82      3.97 o
 -13   2  21        0.30        2.50      3.69 o
 -12   2  21        1.16       -2.50      3.32 o
 -11   2  21        4.07        5.39      3.69 o
 -10   2  21        2.05        0.42      2.93 o
  -9   2  21       23.59       24.75      3.71 o
  -8   2  21        9.01       15.11      3.94 o
  -7   2  21        4.95        1.59      3.16 o
  -6   2  21       18.24       17.60      3.46 o
  -5   2  21        0.00       -0.37      3.79 o
  -4   2  21       21.94       16.33      4.04 o
  -3   2  21       15.13       17.03      4.03 o
  -2   2  21        7.90        8.72      3.81 o
  -1   2  21       46.20       52.97      9.51 o
   0   2  21        2.92       -3.23      3.62 o
   1   2  21        5.06        5.21      3.82 o
   2   2  21        5.25        7.05      4.69 o
   3   2  21        0.13        0.81      4.71 o
 -12   3  21       13.33       23.54      4.23 o
 -11   3  21        3.65        0.65      3.57 o
 -10   3  21        2.71        5.23      3.62 o
  -9   3  21        0.02       -3.98      3.98 o
  -8   3  21        0.07       -4.07      4.07 o
  -7   3  21        0.23       -0.78      7.65 o
  -6   3  21        0.03       -3.85      3.85 o
  -5   3  21       29.24       37.10      5.37 o
  -4   3  21        4.39        8.25      4.41 o
  -3   3  21       52.77       76.76      6.75 o
  -2   3  21      100.72      115.26     20.32 o
  -1   3  21        0.27       -4.27      4.27 o
   0   3  21       23.02       18.30      5.28 o
   1   3  21        0.68       -4.16      4.16 o
   2   3  21        0.00       -4.38      4.38 o
 -10   4  21        0.02       -0.01      4.38 o
  -9   4  21        0.62       -3.21      4.21 o
  -8   4  21        0.20       -1.38      4.20 o
  -7   4  21       10.18       12.64      4.72 o
  -6   4  21        8.65       11.67      4.42 o
  -5   4  21       27.38       41.80      5.87 o
  -4   4  21       20.94       29.46      5.38 o
  -3   4  21       34.35       36.78      5.43 o
  -2   4  21        2.49       -2.23      6.12 o
  -1   4  21        0.97       -4.12      4.12 o
   0   4  21        1.47       -0.29      4.24 o
 -12   0  22        5.56       25.70      7.88 o
 -11   0  22       27.29       45.18      8.59 o
 -10   0  22        2.60        9.04      6.60 o
  -9   0  22       30.47       40.17      6.32 o
  -8   0  22        0.23        9.72      4.82 o
  -7   0  22       48.49       62.77      9.23 o
  -6   0  22        0.00       -2.10      6.79 o
  -5   0  22        0.29        4.65      7.17 o
  -4   0  22        1.19        5.29      6.72 o
  -3   0  22        7.32        6.42      6.68 o
  -2   0  22       10.92        5.29      6.98 o
  -1   0  22       17.01       20.82      8.07 o
   0   0  22        2.63       15.23      7.47 o
   1   0  22        7.14        7.02      7.84 o
 -12   1  22        2.86       10.57      4.91 o
 -11   1  22        6.26       14.03      4.96 o
 -10   1  22        0.54        3.13      3.90 o
  -9   1  22        0.03        6.34      3.30 o
  -8   1  22        0.89       -1.19      2.64 o
  -7   1  22        1.00        0.42      3.22 o
  -6   1  22       11.57       15.52      4.28 o
  -5   1  22        0.10       -1.60      3.49 o
  -4   1  22        1.17        1.83      3.86 o
  -3   1  22        9.91        8.21      3.92 o
  -2   1  22       16.30       22.06      4.40 o
  -1   1  22        2.39        1.55      3.84 o
   0   1  22        0.96        2.22      4.39 o
   1   1  22        1.47       -2.79      3.80 o
 -11   2  22        0.68        4.46      3.46 o
 -10   2  22       10.10       14.48      3.62 o
  -9   2  22        6.01        9.53      5.22 o
  -8   2  22        1.51        3.93      3.19 o
  -7   2  22        6.25        9.78      3.45 o
  -6   2  22        0.03        0.13      3.75 o
  -5   2  22        4.98        6.45      3.84 o
  -4   2  22        0.53        2.15      3.69 o
  -3   2  22        7.24       15.71      5.06 o
  -2   2  22       12.02       22.94      6.01 o
  -1   2  22        5.91        4.74      4.13 o
   0   2  22        3.41        4.31      4.52 o
 -10   3  22        0.12        1.38      4.86 o
  -9   3  22       18.40       22.91      5.41 o
  -8   3  22        3.03       -0.72      4.61 o
  -7   3  22        1.09       -1.63      4.52 o
  -6   3  22        2.37        6.52      4.78 o
  -5   3  22       26.91       38.67      8.10 o
  -4   3  22        0.00       -0.07      6.25 o
  -3   3  22       16.65       35.21      5.84 o
  -2   3  22        8.07        7.96      4.81 o
  -1   3  22        0.33       -4.68      4.68 o
  -9   1  23       54.65       84.35      5.50 o
  -8   1  23        7.12       -2.33      4.21 o
  -7   1  23        8.79        7.67      5.51 o
  -6   1  23        0.00       -4.80      4.80 o
  -5   1  23        3.61        3.43      5.48 o
  -4   1  23        0.25       -0.93      5.28 o
  -3   1  23        0.88       -2.01      5.36 o
  -2   1  23       45.27       79.54      7.83 o
  -8   2  23        1.11       -0.64      3.63 o
  -7   2  23        3.16       -1.68      4.21 o
  -6   2  23        6.54        1.54      4.24 o
  -5   2  23        4.91       -0.03      4.23 o
  -4   2  23       40.11       45.96      5.49 o
 
